# Supplementary material for: 1-Allyl-4-phenyl-2,3-dihydro-1H-1,5-benzodiazepin-2-one
Source: Acta Crystallogr Sect E Struct Rep Online. 2010 May 8;66(Pt 6):o1277. doi: 10.1107/S1600536810016004 (PMC2979523; doi:10.1107/S1600536810016004)
Supplement: Supplementary file 2 [file e-66-o1277-Isup2.hkl]

# 
# h,k,l, Fc-squared, Fo-squared, sigma(Fo-squared) and status flag 
# 
data_I
_shelx_title '  P21/n' 
_shelx_refln_list_code          4 
_shelx_F_calc_maximum      168.99 
_exptl_crystal_F_000       584.00 
_reflns_d_resolution_high  0.7108 
 
loop_ 
 _symmetry_equiv_pos_as_xyz 
 'x, y, z' 
 '-x+1/2, y+1/2, -z+1/2' 
 '-x, -y, -z' 
 'x-1/2, -y-1/2, z-1/2' 
 
_cell_length_a    11.4863 
_cell_length_b     6.0053 
_cell_length_c    20.3667 
_cell_angle_alpha  90.000 
_cell_angle_beta   93.525 
_cell_angle_gamma  90.000 
 
_shelx_F_squared_multiplier     1.000 
 
loop_ 
 _refln_index_h 
 _refln_index_k 
 _refln_index_l 
 _refln_F_squared_calc 
 _refln_F_squared_meas 
 _refln_F_squared_sigma 
 _refln_observed_status 
   2   0   0     6943.29     6517.80     74.68 o 
   4   0   0     2605.34     2628.79     32.53 o 
   6   0   0      124.98      185.60      4.49 o 
   8   0   0      441.57      450.54      8.32 o 
  10   0   0        0.71        1.42      0.96 o 
  12   0   0      316.77      288.83      6.74 o 
  14   0   0        0.60        1.37      1.67 o 
  16   0   0      106.44      117.70      6.66 o 
   1   1   0      703.53      657.28      6.58 o 
   2   1   0      247.84      273.00      2.85 o 
   3   1   0      543.39      537.00      4.65 o 
   4   1   0      538.65      588.54      6.07 o 
   5   1   0      174.43      205.39      2.85 o 
   6   1   0      298.90      359.66      4.65 o 
   7   1   0      521.20      510.59      6.40 o 
   8   1   0       50.49       50.19      1.93 o 
   9   1   0     1232.25     1161.63     13.58 o 
  10   1   0       16.05       26.98      1.35 o 
  11   1   0      109.32       99.86      2.41 o 
  12   1   0      198.24      177.58      3.51 o 
  13   1   0        3.08        1.13      0.87 o 
  14   1   0       42.13       36.52      3.68 o 
  15   1   0       29.06       37.65      2.59 o 
  16   1   0       54.17       64.64      3.34 o 
   0   2   0      145.80      180.74      3.04 o 
   1   2   0       85.86      114.23      1.85 o 
   2   2   0     6016.70     6130.19     82.96 o 
   3   2   0     2467.90     2713.52     33.83 o 
   4   2   0     4531.41     4941.72     56.36 o 
   5   2   0       13.61       13.39      0.79 o 
   6   2   0       39.33       19.30      0.91 o 
   7   2   0      494.13      485.18      6.63 o 
   8   2   0      663.30      660.64      8.78 o 
   9   2   0        0.68        1.53      0.71 o 
  10   2   0      269.73      245.85      4.32 o 
  11   2   0      438.01      403.94      6.35 o 
  12   2   0       39.38       35.77      1.75 o 
  13   2   0        8.57       15.80      1.59 o 
  14   2   0       31.84       32.19      2.36 o 
  15   2   0       13.21       14.46      1.96 o 
   1   3   0      119.32      114.66      3.91 o 
   2   3   0      183.44      205.81      5.28 o 
   3   3   0       74.36       87.51      1.98 o 
   4   3   0        5.19        8.65      0.75 o 
   5   3   0      279.30      316.45      4.62 o 
   6   3   0        2.96        3.41      0.63 o 
   7   3   0        5.31        3.58      0.70 o 
   8   3   0      808.62      765.40     10.11 o 
   9   3   0      318.29      302.39      4.95 o 
  10   3   0       60.92       49.56      1.85 o 
  11   3   0      149.55      152.84      3.42 o 
  12   3   0        0.15        0.70      0.92 o 
  13   3   0       37.31       37.85      2.16 o 
  14   3   0        5.42        4.92      1.53 o 
  15   3   0        0.68        2.97      2.47 o 
   0   4   0       23.74       33.24      2.25 o 
   1   4   0        6.24       14.84      1.20 o 
   2   4   0      169.17      135.48      5.11 o 
   3   4   0      719.53      780.93     13.41 o 
   4   4   0        0.33        1.05      0.62 o 
   5   4   0        3.37        5.28      1.13 o 
   6   4   0      110.82      110.35      2.48 o 
   7   4   0      122.14      140.21      3.58 o 
   8   4   0      233.50      192.70      3.66 o 
   9   4   0       80.40       83.92      2.38 o 
  10   4   0      136.84      137.74      3.22 o 
  11   4   0        1.72        3.11      1.10 o 
  12   4   0       10.93       13.04      1.80 o 
  13   4   0       27.03       32.72      2.89 o 
  14   4   0       91.55       97.28      5.09 o 
   1   5   0      117.71      114.78      3.42 o 
   2   5   0       73.57       77.62      2.79 o 
   3   5   0       55.29       44.30      2.18 o 
   4   5   0      275.86      261.90      5.28 o 
   5   5   0       25.37       21.44      2.24 o 
   6   5   0       58.08       48.32      1.85 o 
   7   5   0       23.76       22.48      1.35 o 
   8   5   0      442.59      421.16      6.57 o 
   9   5   0       20.68       20.17      1.67 o 
  10   5   0        4.36        2.64      1.27 o 
  11   5   0       19.71       26.81      2.25 o 
  12   5   0       21.00       22.27      2.89 o 
  13   5   0       67.46       68.92      4.50 o 
   0   6   0      133.99      116.76      5.48 o 
   1   6   0      814.42      817.89     14.79 o 
   2   6   0       28.46       24.80      2.42 o 
   3   6   0        0.14        0.18      1.11 o 
   4   6   0        6.47        7.03      1.23 o 
   5   6   0      101.32       95.10      3.16 o 
   6   6   0        3.40        3.38      1.17 o 
   7   6   0        0.15        0.23      1.23 o 
   8   6   0       67.67       71.14      3.36 o 
   9   6   0        8.38       10.02      1.85 o 
  10   6   0       12.49        8.18      2.23 o 
  11   6   0       59.92       63.92      5.53 o 
   1   7   0        4.18        4.61      1.53 o 
   2   7   0       53.56       55.02      2.99 o 
   3   7   0        1.38        1.44      1.57 o 
   4   7   0       67.05       76.64      3.52 o 
   5   7   0       32.15       29.18      2.80 o 
   6   7   0        7.28        6.54      1.99 o 
   7   7   0        0.02        0.05      1.71 o 
   8   7   0       14.50       13.80      3.69 o 
   9   7   0       31.02       25.15      3.72 o 
   0   8   0        4.34        4.15      3.68 o 
   1   8   0       90.55       94.43      6.05 o 
   2   8   0       13.47       17.57      3.42 o 
   3   8   0       48.84       54.41      3.81 o 
   4   8   0        8.62        9.70      2.49 o 
   5   8   0       20.11       18.23      2.77 o 
 -15   0   1        1.77        0.04      1.97 o 
 -13   0   1       17.20       13.76      1.78 o 
 -11   0   1      901.96      866.91     15.28 o 
  -9   0   1      213.00      211.30      4.48 o 
  -7   0   1       50.43       51.28      1.51 o 
  -5   0   1      177.09      201.84      3.94 o 
  -3   0   1      108.63      131.67      1.92 o 
  -1   0   1      431.67       -0.04      0.04 o 
   1   0   1     4781.25       -0.11      0.07 o 
   3   0   1     7787.69     7989.65     84.94 o 
   5   0   1     4832.10     5343.78    112.35 o 
   7   0   1     1404.46     1486.77     23.55 o 
   9   0   1      246.93      222.02      5.05 o 
  11   0   1       96.61      114.59      4.62 o 
  13   0   1       10.88       17.65      2.62 o 
  15   0   1      324.62      358.69     13.37 o 
 -16   1   1        1.52        2.60      1.64 o 
 -15   1   1       24.92       27.33      2.36 o 
 -14   1   1        7.94       12.73      1.74 o 
 -13   1   1       22.70       23.64      1.60 o 
 -12   1   1       53.72       53.15      1.91 o 
 -11   1   1      167.35      147.08      3.00 o 
 -10   1   1        4.89        4.83      0.85 o 
  -9   1   1       33.43       27.61      1.21 o 
  -8   1   1      165.94      165.05      3.11 o 
  -7   1   1      593.17      632.32      7.67 o 
  -6   1   1       45.33       38.50      1.16 o 
  -5   1   1      521.31      518.53      6.19 o 
  -4   1   1       51.90       60.29      0.99 o 
  -3   1   1      517.77      559.45      5.00 o 
  -2   1   1      209.10      228.79      2.33 o 
  -1   1   1      517.48      532.92      5.31 o 
   0   1   1     1589.49     1565.28     15.09 o 
   1   1   1      226.51      251.75      2.66 o 
   2   1   1      412.84      389.12      3.41 o 
   3   1   1      444.18      464.06      3.80 o 
   4   1   1      885.65      890.33      9.37 o 
   5   1   1       17.60       17.19      0.65 o 
   6   1   1      730.17      748.07      9.22 o 
   7   1   1       12.03       12.71      0.91 o 
   8   1   1      730.73      701.88      8.58 o 
   9   1   1        0.68        0.36      0.60 o 
  10   1   1      212.22      186.62      3.32 o 
  11   1   1        6.21        2.81      0.81 o 
  12   1   1       13.60       10.73      1.13 o 
  13   1   1       24.42       22.71      1.50 o 
  14   1   1       73.70       86.53      2.86 o 
  15   1   1       30.59       32.60      2.50 o 
 -15   2   1        1.68        1.50      1.49 o 
 -14   2   1       39.96       43.81      3.19 o 
 -13   2   1       55.41       51.97      2.34 o 
 -12   2   1        5.52        3.90      0.99 o 
 -11   2   1      181.48      170.46      3.53 o 
 -10   2   1      313.33      295.28      4.90 o 
  -9   2   1      319.54      291.72      4.72 o 
  -8   2   1       38.23       37.00      1.39 o 
  -7   2   1      333.00      325.84      4.81 o 
  -6   2   1       18.66       23.24      0.87 o 
  -5   2   1        2.29        2.06      0.46 o 
  -4   2   1      284.35      300.64      5.49 o 
  -3   2   1      371.26      375.67      4.94 o 
  -2   2   1     2192.35     2377.01     27.41 o 
  -1   2   1       11.51       12.61      0.52 o 
   0   2   1      262.69      309.30      3.78 o 
   1   2   1      181.88      184.83      2.50 o 
   2   2   1      842.81      883.80     10.62 o 
   3   2   1      966.34      946.28     13.30 o 
   4   2   1      448.62      486.40      6.26 o 
   5   2   1       64.15       77.54      1.77 o 
   6   2   1      148.36      183.87      3.04 o 
   7   2   1       32.19       40.45      1.95 o 
   8   2   1      384.68      360.13      5.36 o 
   9   2   1      606.02      581.31      8.05 o 
  10   2   1      193.15      169.77      3.41 o 
  11   2   1        6.04        2.74      0.89 o 
  12   2   1       21.70       25.37      1.57 o 
  13   2   1      275.50      266.15      5.07 o 
  14   2   1       11.77       11.86      1.57 o 
  15   2   1       52.34       46.14      2.81 o 
 -15   3   1        4.80        2.60      1.82 o 
 -14   3   1        0.01       -1.09      1.40 o 
 -13   3   1       12.55       16.43      1.86 o 
 -12   3   1        0.03        0.21      0.98 o 
 -11   3   1       27.29       28.85      1.60 o 
 -10   3   1        9.31       10.47      1.21 o 
  -9   3   1      217.59      195.05      3.66 o 
  -8   3   1      831.18      768.35     10.15 o 
  -7   3   1       35.28       36.32      1.45 o 
  -6   3   1       17.43       18.40      0.98 o 
  -5   3   1      177.09      167.46      3.45 o 
  -4   3   1        0.00       -0.09      0.46 o 
  -3   3   1      462.18      518.50      7.32 o 
  -2   3   1       91.96      109.53      2.87 o 
  -1   3   1       29.18       27.42      1.75 o 
   0   3   1       21.96       20.56      0.95 o 
   1   3   1        7.96       12.72      0.79 o 
   2   3   1        0.62        1.48      0.59 o 
   3   3   1      375.06      404.26      7.14 o 
   4   3   1       45.81       50.43      1.71 o 
   5   3   1       20.58       15.61      0.86 o 
   6   3   1       10.01        5.81      0.69 o 
   7   3   1        0.06        0.65      0.60 o 
   8   3   1        0.61        1.41      0.70 o 
   9   3   1      258.49      233.38      4.13 o 
  10   3   1       63.01       50.74      1.87 o 
  11   3   1       40.73       40.67      1.80 o 
  12   3   1       57.82       52.98      2.15 o 
  13   3   1      127.92      132.68      3.72 o 
  14   3   1       20.79       17.98      2.38 o 
  15   3   1       28.31       33.59      3.58 o 
 -14   4   1        0.08       -1.67      1.56 o 
 -13   4   1       28.78       29.06      2.67 o 
 -12   4   1        5.08        5.11      1.28 o 
 -11   4   1       14.00       15.97      1.51 o 
 -10   4   1       45.05       35.53      1.71 o 
  -9   4   1      135.31      127.04      2.94 o 
  -8   4   1       48.66       41.99      1.74 o 
  -7   4   1      225.85      195.44      3.58 o 
  -6   4   1        4.30        3.10      0.71 o 
  -5   4   1       37.85       31.96      1.42 o 
  -4   4   1       91.34       84.89      2.18 o 
  -3   4   1        5.43        5.87      0.98 o 
  -2   4   1      160.48      158.70      3.81 o 
  -1   4   1      349.18      333.63      6.50 o 
   0   4   1       54.48       48.96      1.95 o 
   1   4   1        2.46        1.99      1.14 o 
   2   4   1      123.05      140.10      6.05 o 
   3   4   1      535.34      521.88      9.49 o 
   4   4   1        0.29        0.49      0.70 o 
   5   4   1       46.00       53.77      1.81 o 
   6   4   1       13.34       17.31      1.06 o 
   7   4   1       11.01       16.68      1.10 o 
   8   4   1      727.71      690.30      9.44 o 
   9   4   1      182.19      170.74      3.50 o 
  10   4   1       45.42       45.73      1.87 o 
  11   4   1        5.01        6.17      1.24 o 
  12   4   1       63.69       71.55      3.13 o 
  13   4   1       45.79       52.00      2.89 o 
  14   4   1        5.22        6.62      4.56 o 
 -13   5   1        0.09        2.59      2.10 o 
 -12   5   1        0.54        1.47      1.63 o 
 -11   5   1      171.42      185.53      5.03 o 
 -10   5   1      143.31      145.50      4.24 o 
  -9   5   1       69.70       66.70      2.44 o 
  -8   5   1       47.61       48.72      1.89 o 
  -7   5   1       12.69       10.61      1.08 o 
  -6   5   1       48.97       43.29      1.86 o 
  -5   5   1       10.51        8.52      1.16 o 
  -4   5   1       16.89       26.70      1.58 o 
  -3   5   1       75.24       78.88      2.82 o 
  -2   5   1       64.21       60.83      2.48 o 
  -1   5   1      210.86      205.72      4.89 o 
   0   5   1       18.25       17.15      1.50 o 
   1   5   1      436.89      412.91      8.12 o 
   2   5   1     1186.48     1109.79     18.73 o 
   3   5   1        7.59        6.18      1.22 o 
   4   5   1       30.06       37.54      1.84 o 
   5   5   1      148.78      136.62      3.53 o 
   6   5   1       10.32       11.18      1.09 o 
   7   5   1      211.97      192.19      3.72 o 
   8   5   1      206.34      175.57      4.07 o 
   9   5   1      155.72      151.54      3.87 o 
  10   5   1        5.43        3.63      1.27 o 
  11   5   1      143.61      146.40      4.44 o 
  12   5   1        6.91        6.11      1.89 o 
 -11   6   1       19.52       24.29      3.11 o 
 -10   6   1       43.46       41.21      2.94 o 
  -9   6   1        0.07       -0.77      1.29 o 
  -8   6   1       24.21       30.63      2.39 o 
  -7   6   1        0.43        0.88      1.22 o 
  -6   6   1       16.69       14.94      1.78 o 
  -5   6   1       41.98       40.64      2.14 o 
  -4   6   1       25.07       22.37      1.71 o 
  -3   6   1       47.92       52.15      2.61 o 
  -2   6   1       25.69       23.03      2.26 o 
  -1   6   1      100.27       98.84      3.55 o 
   0   6   1        1.71        4.03      1.82 o 
   1   6   1      152.38      144.15      4.29 o 
   2   6   1      172.84      168.16      5.19 o 
   3   6   1       77.48       78.46      3.31 o 
   4   6   1       25.69       20.95      1.70 o 
   5   6   1       43.04       39.71      2.15 o 
   6   6   1      106.73      101.71      3.33 o 
   7   6   1       22.39       21.45      2.25 o 
   8   6   1        0.98        0.94      1.31 o 
   9   6   1        0.03        0.82      1.63 o 
  10   6   1       39.95       41.27      3.41 o 
  11   6   1       10.49       10.81      3.03 o 
  -9   7   1       87.71       89.96     13.20 o 
  -8   7   1        6.15        7.88      2.74 o 
  -7   7   1       14.13       18.39      2.55 o 
  -6   7   1       31.13       34.70      4.97 o 
  -5   7   1        1.21        1.05      1.39 o 
  -4   7   1       57.08       58.39      3.70 o 
  -3   7   1        0.25       -1.05      1.46 o 
  -2   7   1      168.28      161.57      5.79 o 
  -1   7   1      250.80      256.39      7.70 o 
   0   7   1      420.98      441.42     21.00 o 
   1   7   1       45.27       43.86      3.23 o 
   2   7   1       79.27       81.07      4.07 o 
   3   7   1       66.73       59.77      3.59 o 
   4   7   1        0.45        1.99      1.67 o 
   5   7   1       63.89       71.06      4.74 o 
   6   7   1        0.94       -0.23      1.70 o 
   7   7   1       34.09       40.05      3.31 o 
   8   7   1        0.73       -1.38      1.68 o 
  -5   8   1        0.20       -0.36      2.25 o 
  -4   8   1        0.02       -1.79      2.42 o 
  -3   8   1        1.24        1.39      1.87 o 
  -2   8   1       13.47       12.17      3.08 o 
  -1   8   1       15.36       21.02      3.63 o 
   0   8   1      205.10      201.95     11.39 o 
   1   8   1        9.08        5.21      2.67 o 
   2   8   1        0.00       -2.10      2.28 o 
   3   8   1        8.41       10.41      2.44 o 
   4   8   1        9.49       10.29      2.35 o 
   5   8   1        0.41        0.81      1.93 o 
 -16   0   2      128.28      169.59      8.28 o 
 -14   0   2      194.84      200.54      6.84 o 
 -12   0   2        0.01        1.27      1.13 o 
 -10   0   2        3.43        1.51      1.04 o 
  -8   0   2       38.10       35.56      2.18 o 
  -6   0   2       18.06       23.26      1.40 o 
  -4   0   2       65.52       79.14      1.43 o 
  -2   0   2       11.42        2.90      0.22 o 
   0   0   2      268.78       -0.22      0.15 o 
   2   0   2      530.92      538.50      5.98 o 
   4   0   2     1276.34     1375.69     17.34 o 
   6   0   2     3279.93     3673.24     55.79 o 
   8   0   2      194.36      168.15      4.02 o 
  10   0   2      122.72      113.13      3.84 o 
  12   0   2        0.29        0.48      1.09 o 
  14   0   2       16.60       18.26      2.42 o 
  16   0   2       52.62       52.53      6.93 o 
 -16   1   2       49.49       43.94      2.91 o 
 -15   1   2        1.87        2.03      1.48 o 
 -14   1   2      255.00      250.42      5.96 o 
 -13   1   2        0.76        0.66      1.33 o 
 -12   1   2       21.20       22.78      1.47 o 
 -11   1   2        7.51        8.15      0.99 o 
 -10   1   2     2091.33     2006.88     28.36 o 
  -9   1   2       12.24       16.05      1.26 o 
  -8   1   2        8.14        2.45      0.62 o 
  -7   1   2       99.43      115.17      2.11 o 
  -6   1   2     2613.07     2926.11     33.75 o 
  -5   1   2        4.36        8.84      0.55 o 
  -4   1   2      371.53      359.64      3.70 o 
  -3   1   2      388.71      396.61      3.79 o 
  -2   1   2     2865.04     2968.00     27.00 o 
  -1   1   2      837.91      844.50      8.25 o 
   0   1   2     3413.51     3537.43     33.93 o 
   1   1   2     2254.18     2240.10     22.72 o 
   2   1   2      152.23      179.69      1.87 o 
   3   1   2      397.97      400.70      3.43 o 
   4   1   2      271.70      269.71      3.23 o 
   5   1   2      301.28      335.57      4.01 o 
   6   1   2      223.20      243.69      3.42 o 
   7   1   2        7.04        9.30      0.71 o 
   8   1   2       15.76       11.91      0.87 o 
   9   1   2       86.38       75.45      1.90 o 
  10   1   2      146.24      135.19      2.74 o 
  11   1   2      184.31      165.85      4.06 o 
  12   1   2       36.16       32.79      1.60 o 
  13   1   2       46.28       41.81      2.18 o 
  14   1   2        8.41        9.72      1.31 o 
  15   1   2        3.44        6.53      1.67 o 
 -15   2   2       52.30       53.43      2.97 o 
 -14   2   2       20.29       15.28      1.91 o 
 -13   2   2       32.39       29.52      2.12 o 
 -12   2   2       24.38       21.07      1.60 o 
 -11   2   2      117.54      117.71      3.06 o 
 -10   2   2        0.58        0.06      0.73 o 
  -9   2   2      606.45      585.66      8.08 o 
  -8   2   2       85.54       87.01      2.23 o 
  -7   2   2      965.36      952.06     13.59 o 
  -6   2   2       24.32       25.62      0.85 o 
  -5   2   2       15.66        8.83      0.63 o 
  -4   2   2        2.34        0.82      0.42 o 
  -3   2   2     1003.39     1075.56     12.82 o 
  -2   2   2       25.51       22.31      0.69 o 
  -1   2   2     4409.48     4433.83     47.33 o 
   0   2   2        6.07        9.17      0.93 o 
   1   2   2      488.75      493.17      5.99 o 
   2   2   2      120.18      128.88      2.26 o 
   3   2   2      233.61      218.53      3.12 o 
   4   2   2     1126.51     1181.50     14.11 o 
   5   2   2      468.11      460.37      6.09 o 
   6   2   2       77.39       85.67      1.86 o 
   7   2   2      123.49      136.75      2.98 o 
   8   2   2        3.51        3.29      0.72 o 
   9   2   2      117.84      108.30      2.50 o 
  10   2   2      118.88      113.40      2.69 o 
  11   2   2       15.82       14.21      1.23 o 
  12   2   2       22.06       22.01      1.67 o 
  13   2   2      142.28      144.42      3.55 o 
  14   2   2        2.47        2.98      1.27 o 
  15   2   2       42.20       41.48      3.00 o 
 -15   3   2        5.70        5.96      1.74 o 
 -14   3   2       12.20       13.46      1.89 o 
 -13   3   2      102.47      101.70      3.60 o 
 -12   3   2      185.62      189.77      4.36 o 
 -11   3   2      286.98      267.46      5.13 o 
 -10   3   2       30.48       30.62      1.50 o 
  -9   3   2       44.84       51.42      1.95 o 
  -8   3   2       20.02       22.99      1.25 o 
  -7   3   2      337.67      334.80      5.04 o 
  -6   3   2      306.52      310.20      4.64 o 
  -5   3   2        0.75        0.25      0.51 o 
  -4   3   2       29.52       45.19      1.78 o 
  -3   3   2      237.50      276.97      4.34 o 
  -2   3   2      543.07      613.89      9.23 o 
  -1   3   2       13.40       16.59      1.02 o 
   0   3   2       40.06       40.88      1.37 o 
   1   3   2       18.98       18.86      1.40 o 
   2   3   2      261.26      275.37      5.31 o 
   3   3   2        7.74       17.67      1.13 o 
   4   3   2      166.05      202.38      3.44 o 
   5   3   2       75.56       73.04      1.71 o 
   6   3   2       33.12       32.37      1.23 o 
   7   3   2      139.11      126.83      2.32 o 
   8   3   2        1.34        3.70      0.98 o 
   9   3   2       59.62       48.28      1.74 o 
  10   3   2        8.12        7.64      1.01 o 
  11   3   2      138.72      129.75      3.11 o 
  12   3   2      103.91       94.25      2.76 o 
  13   3   2       27.23       27.56      2.21 o 
  14   3   2      145.52      152.43      5.28 o 
 -14   4   2       48.73       58.36      4.28 o 
 -13   4   2       35.41       43.20      3.03 o 
 -12   4   2        6.44        4.44      1.36 o 
 -11   4   2       46.22       54.11      2.31 o 
 -10   4   2       33.43       34.94      1.86 o 
  -9   4   2       23.57       24.06      1.40 o 
  -8   4   2      156.20      156.69      3.21 o 
  -7   4   2      106.85       84.78      2.70 o 
  -6   4   2      181.16      155.48      3.30 o 
  -5   4   2       12.43       14.82      1.08 o 
  -4   4   2        4.05        6.21      0.81 o 
  -3   4   2      178.10      165.62      3.51 o 
  -2   4   2      379.16      365.65      7.02 o 
  -1   4   2      266.39      282.34      5.71 o 
   0   4   2      223.07      203.53      4.47 o 
   1   4   2      143.32      141.83      3.64 o 
   2   4   2      311.84      351.05      7.46 o 
   3   4   2       72.57       88.26      2.72 o 
   4   4   2      129.56      143.90      3.32 o 
   5   4   2        6.80        9.10      0.82 o 
   6   4   2       79.57       68.93      1.89 o 
   7   4   2      141.39      124.22      2.70 o 
   8   4   2      165.27      162.62      3.52 o 
   9   4   2       63.99       57.38      2.01 o 
  10   4   2       23.52       21.27      1.44 o 
  11   4   2        9.24       10.18      1.39 o 
  12   4   2        0.63        4.14      1.40 o 
  13   4   2        1.19       -1.56      2.49 o 
  14   4   2        1.07       -1.19      1.96 o 
 -13   5   2        2.56        4.58      1.94 o 
 -12   5   2        3.57        3.02      1.72 o 
 -11   5   2       24.11       22.63      2.35 o 
 -10   5   2       41.35       44.38      2.58 o 
  -9   5   2      778.49      770.97     11.60 o 
  -8   5   2       12.25        9.72      1.21 o 
  -7   5   2        0.19        0.58      0.76 o 
  -6   5   2       32.63       33.28      1.66 o 
  -5   5   2        8.04        7.14      0.99 o 
  -4   5   2       64.07       62.16      2.35 o 
  -3   5   2       10.45       18.11      1.55 o 
  -2   5   2       49.14       45.15      2.14 o 
  -1   5   2       25.17       25.66      1.92 o 
   0   5   2       65.21       70.90      2.63 o 
   1   5   2      129.98      137.28      3.79 o 
   2   5   2       91.04       87.30      2.98 o 
   3   5   2      231.91      220.55      5.20 o 
   4   5   2      132.99      132.00      3.83 o 
   5   5   2       15.73       13.96      1.34 o 
   6   5   2        1.23        0.61      0.73 o 
   7   5   2       68.77       66.04      3.01 o 
   8   5   2        4.54        5.56      1.42 o 
   9   5   2        1.23        2.02      1.07 o 
  10   5   2       30.69       35.31      2.09 o 
  11   5   2        0.60        2.21      1.49 o 
  12   5   2       27.70       28.25      2.72 o 
 -11   6   2       24.25       30.01      2.80 o 
 -10   6   2        2.52        0.09      1.51 o 
  -9   6   2       52.28       66.96      3.42 o 
  -8   6   2      167.90      148.06      6.86 o 
  -7   6   2        2.21        1.08      1.25 o 
  -6   6   2      173.97      147.28      4.54 o 
  -5   6   2       36.34       32.78      2.34 o 
  -4   6   2       12.78       12.05      1.41 o 
  -3   6   2       58.87       55.59      2.71 o 
  -2   6   2      567.92      574.27     11.07 o 
  -1   6   2       48.20       49.28      2.52 o 
   0   6   2        1.56        0.60      1.73 o 
   1   6   2       56.68       62.07      2.78 o 
   2   6   2      199.67      199.20      5.17 o 
   3   6   2      133.68      118.62      3.85 o 
   4   6   2        0.32        0.38      0.96 o 
   5   6   2      105.65      105.02      3.75 o 
   6   6   2       16.56       14.78      1.61 o 
   7   6   2       17.14       19.63      2.72 o 
   8   6   2        7.46        8.72      1.77 o 
   9   6   2       38.44       38.79      3.21 o 
  10   6   2      258.35      267.87      8.32 o 
  11   6   2        5.71        7.11      2.26 o 
  -9   7   2        3.54        5.72      2.73 o 
  -8   7   2       15.24       13.93      3.05 o 
  -7   7   2       26.38       20.16      3.30 o 
  -6   7   2       32.96       28.14      2.47 o 
  -5   7   2      175.30      176.65      5.30 o 
  -4   7   2        0.38       -1.29      1.20 o 
  -3   7   2       46.27       47.91      5.48 o 
  -2   7   2        1.25        1.86      1.68 o 
  -1   7   2      109.86      104.76      4.63 o 
   0   7   2      196.52      202.70      6.60 o 
   1   7   2       97.91       83.76      4.18 o 
   2   7   2       14.83       16.46      2.30 o 
   3   7   2       61.62       60.32      3.65 o 
   4   7   2        0.45        0.70      1.39 o 
   5   7   2        0.54        3.89      1.72 o 
   6   7   2       45.52       40.00      3.32 o 
   7   7   2        9.77       11.63      2.61 o 
   8   7   2        3.77        8.64      2.23 o 
  -5   8   2       10.21        6.30      2.62 o 
  -4   8   2        0.09       -0.54      2.08 o 
  -3   8   2        0.79       -1.96      1.97 o 
  -2   8   2       17.05       15.15      3.28 o 
  -1   8   2      121.75      117.81      6.54 o 
   0   8   2      112.44      119.71      6.61 o 
   1   8   2        0.00       -1.64      2.19 o 
   2   8   2       18.91       13.20      3.82 o 
   3   8   2       14.76       15.65      2.70 o 
   4   8   2        1.84       -0.47      1.91 o 
 -15   0   3      116.43      109.20      5.19 o 
 -13   0   3        1.83        1.02      1.40 o 
 -11   0   3        0.07       -1.22      1.02 o 
  -9   0   3      874.51      860.35     12.87 o 
  -7   0   3        0.93        0.23      0.47 o 
  -5   0   3        4.85        0.71      0.41 o 
  -3   0   3      550.94      505.03      5.38 o 
  -1   0   3     3577.76     3604.47    114.53 o 
   1   0   3      136.88      116.95      2.42 o 
   3   0   3       26.86       31.53      0.74 o 
   5   0   3      882.22     1012.78     16.13 o 
   7   0   3      193.24      193.70      4.92 o 
   9   0   3       92.44       93.88      3.34 o 
  11   0   3      195.71      167.97      4.62 o 
  13   0   3        8.11        8.83      1.63 o 
  15   0   3        0.21        2.97      2.30 o 
 -16   1   3       15.32       15.38      2.16 o 
 -15   1   3       19.22       20.90      2.20 o 
 -14   1   3        1.48        1.58      1.28 o 
 -13   1   3       29.66       31.85      2.25 o 
 -12   1   3       84.82       80.30      2.41 o 
 -11   1   3       17.55       16.51      1.26 o 
 -10   1   3      456.45      439.76      6.60 o 
  -9   1   3       77.29       76.87      2.74 o 
  -8   1   3      441.86      434.96      6.11 o 
  -7   1   3      488.52      454.96      6.17 o 
  -6   1   3      291.32      306.88      4.34 o 
  -5   1   3      848.17      912.98      9.23 o 
  -4   1   3        3.92        5.94      0.35 o 
  -3   1   3     4161.92     4353.86     39.52 o 
  -2   1   3     2449.59     2495.97     25.19 o 
  -1   1   3    28556.17    24376.24    424.21 o 
   0   1   3    10492.63    10103.09    102.44 o 
   1   1   3     7327.46     7093.44     79.07 o 
   2   1   3     2398.98     2486.00     19.45 o 
   3   1   3     5338.93     5416.75     45.13 o 
   4   1   3       39.90       33.31      1.12 o 
   5   1   3     2274.89     2614.10     28.18 o 
   6   1   3       26.34       29.77      1.02 o 
   7   1   3      228.28      210.70      3.21 o 
   8   1   3        0.17        0.93      0.56 o 
   9   1   3      128.74      136.26      4.41 o 
  10   1   3      154.64      128.64      2.65 o 
  11   1   3      135.13      114.01      2.62 o 
  12   1   3      195.00      162.42      3.34 o 
  13   1   3       25.79       28.26      1.59 o 
  14   1   3        4.83        2.31      1.06 o 
  15   1   3       18.35       24.25      2.56 o 
 -15   2   3       19.04       19.71      2.26 o 
 -14   2   3       17.33       19.13      2.00 o 
 -13   2   3        4.38        4.51      1.31 o 
 -12   2   3      199.06      202.28      4.42 o 
 -11   2   3       19.16       22.33      1.39 o 
 -10   2   3      245.03      232.78      4.71 o 
  -9   2   3        9.09        9.43      0.94 o 
  -8   2   3        0.66        1.04      0.61 o 
  -7   2   3       18.47       24.94      0.91 o 
  -6   2   3       70.62       82.22      1.73 o 
  -5   2   3      294.16      327.75      4.55 o 
  -4   2   3      340.44      401.99      5.30 o 
  -3   2   3      132.21      130.85      2.10 o 
  -2   2   3      452.11      533.37      6.20 o 
  -1   2   3     1314.11     1372.70     15.00 o 
   0   2   3     1167.29     1297.05     14.18 o 
   1   2   3       54.71       52.09      1.00 o 
   2   2   3     1935.16     2043.07     25.81 o 
   3   2   3      308.21      330.06      4.28 o 
   4   2   3      533.75      605.10      7.61 o 
   5   2   3       20.84       23.42      0.99 o 
   6   2   3        0.78        2.46      0.41 o 
   7   2   3      217.82      218.34      3.59 o 
   8   2   3     1472.81     1412.92     17.30 o 
   9   2   3       76.84       63.16      1.90 o 
  10   2   3      243.82      219.40      4.02 o 
  11   2   3      425.40      384.24      6.14 o 
  12   2   3        0.65        2.66      1.09 o 
  13   2   3        0.24        1.12      1.02 o 
  14   2   3      113.45      113.50      3.81 o 
  15   2   3        2.35        3.13      2.49 o 
 -15   3   3        0.03       -0.62      1.46 o 
 -14   3   3       40.10       42.39      2.64 o 
 -13   3   3       15.05       22.48      2.05 o 
 -12   3   3        7.52        7.06      1.40 o 
 -11   3   3       11.23       10.47      2.33 o 
 -10   3   3       16.67       14.71      1.20 o 
  -9   3   3       68.99       63.62      1.95 o 
  -8   3   3       15.45       17.95      0.91 o 
  -7   3   3       57.89       82.66      2.02 o 
  -6   3   3      237.99      241.15      3.83 o 
  -5   3   3       79.73      108.07      2.34 o 
  -4   3   3      573.91      632.02      8.76 o 
  -3   3   3      752.74      832.80     11.13 o 
  -2   3   3      421.73      450.43      7.03 o 
  -1   3   3       22.82       21.51      1.29 o 
   0   3   3      327.73      338.53      5.43 o 
   1   3   3     1670.04     1945.44     26.93 o 
   2   3   3     3477.44     3877.78     54.99 o 
   3   3   3      900.70     1044.10     19.64 o 
   4   3   3      401.33      468.76      6.26 o 
   5   3   3      123.07      115.87      2.24 o 
   6   3   3        0.32        1.36      0.57 o 
   7   3   3      667.23      658.14      8.76 o 
   8   3   3     1261.26     1174.13     14.75 o 
   9   3   3      188.71      196.15      4.59 o 
  10   3   3        8.39        6.27      0.99 o 
  11   3   3        0.01        0.59      0.82 o 
  12   3   3        0.01        0.61      0.92 o 
  13   3   3        0.56       -0.58      1.21 o 
  14   3   3       43.39       47.97      3.24 o 
 -14   4   3        2.48        1.26      1.67 o 
 -13   4   3        0.95        1.61      1.40 o 
 -12   4   3        7.95        5.21      1.44 o 
 -11   4   3        2.66        4.16      1.14 o 
 -10   4   3        0.09       -0.03      0.86 o 
  -9   4   3      128.75      117.85      2.84 o 
  -8   4   3      105.84       90.60      2.36 o 
  -7   4   3      113.81      105.63      2.44 o 
  -6   4   3       31.89       30.10      1.42 o 
  -5   4   3      164.70      158.44      3.22 o 
  -4   4   3        8.72        8.88      1.08 o 
  -3   4   3      104.84      119.96      2.95 o 
  -2   4   3      173.19      174.85      4.06 o 
  -1   4   3      417.65      405.73      7.60 o 
   0   4   3       18.38       20.95      1.35 o 
   1   4   3      154.86      150.32      3.12 o 
   2   4   3       10.68       11.38      1.35 o 
   3   4   3       45.50       41.69      2.20 o 
   4   4   3       79.30       78.11      2.34 o 
   5   4   3       37.52       40.36      1.48 o 
   6   4   3        1.87        1.72      0.65 o 
   7   4   3     1057.77      977.63     12.57 o 
   8   4   3      230.59      218.56      3.96 o 
   9   4   3      282.50      264.66      4.64 o 
  10   4   3       34.86       33.30      2.42 o 
  11   4   3        0.09       -0.17      1.00 o 
  12   4   3       28.70       30.93      2.33 o 
  13   4   3        0.37        1.60      1.56 o 
  14   4   3        2.05        2.57      2.62 o 
 -12   5   3        1.00        2.30      1.59 o 
 -11   5   3        1.67        2.30      1.54 o 
 -10   5   3       17.44       18.68      2.50 o 
  -9   5   3      109.20      109.12      3.12 o 
  -8   5   3       25.55       21.12      1.52 o 
  -7   5   3       13.92       13.22      1.17 o 
  -6   5   3       56.84       64.92      2.22 o 
  -5   5   3        0.29       -0.28      0.68 o 
  -4   5   3      110.98      110.42      3.77 o 
  -3   5   3      366.37      359.43      7.37 o 
  -2   5   3      582.78      576.89     10.63 o 
  -1   5   3        0.16        1.06      0.96 o 
   0   5   3      703.62      698.36     14.72 o 
   1   5   3      102.97      103.85      3.41 o 
   2   5   3        0.14        1.84      1.58 o 
   3   5   3       51.37       46.08      2.21 o 
   4   5   3       28.31       35.30      1.80 o 
   5   5   3      103.98       92.88      2.41 o 
   6   5   3        0.68        2.20      0.97 o 
   7   5   3       52.02       46.04      2.63 o 
   8   5   3      204.20      213.23      5.04 o 
   9   5   3       86.47       94.17      3.28 o 
  10   5   3       22.17       20.88      2.37 o 
  11   5   3        9.12        9.83      1.96 o 
  12   5   3       58.27       73.76      4.95 o 
 -11   6   3      206.33      234.20      6.80 o 
 -10   6   3        4.75        2.38      1.55 o 
  -9   6   3       20.16       21.70      2.81 o 
  -8   6   3        6.22        6.93      1.45 o 
  -7   6   3        0.13       -1.40      0.93 o 
  -6   6   3       30.81       24.47      2.46 o 
  -5   6   3       98.43       81.47      3.21 o 
  -4   6   3        2.71        2.44      1.16 o 
  -3   6   3       57.52       48.89      3.07 o 
  -2   6   3        6.95        7.43      1.40 o 
  -1   6   3        1.01       -1.29      1.01 o 
   0   6   3       60.90       65.40      4.52 o 
   1   6   3        4.68        5.07      1.29 o 
   2   6   3        1.06        2.10      1.30 o 
   3   6   3       24.57       19.52      1.85 o 
   4   6   3       42.31       33.43      2.43 o 
   5   6   3       82.44       75.88      3.39 o 
   6   6   3       28.95       27.04      2.23 o 
   7   6   3       21.69       22.78      2.18 o 
   8   6   3        5.68        6.37      1.67 o 
   9   6   3        4.21        0.09      1.80 o 
  10   6   3      115.42      122.20      5.46 o 
  11   6   3        6.84        5.02      2.82 o 
  -8   7   3       30.12       30.46      3.09 o 
  -7   7   3        0.41       -1.09      1.61 o 
  -6   7   3       32.37       39.83      4.32 o 
  -5   7   3        0.22        2.14      1.40 o 
  -4   7   3       82.15       82.05      3.55 o 
  -3   7   3        4.93        5.26      2.35 o 
  -2   7   3       10.01        7.72      1.92 o 
  -1   7   3       46.53       45.86      3.23 o 
   0   7   3      172.24      165.15      5.89 o 
   1   7   3       56.91       55.53      3.48 o 
   2   7   3        7.48        3.72      1.82 o 
   3   7   3       11.02       10.23      2.12 o 
   4   7   3      380.93      393.96      8.95 o 
   5   7   3       31.36       29.26      2.53 o 
   6   7   3       51.47       41.34      3.33 o 
   7   7   3        6.93       11.00      2.31 o 
   8   7   3       58.25       66.05      4.24 o 
  -5   8   3       18.87       26.55      5.80 o 
  -4   8   3        3.08        2.22      2.35 o 
  -3   8   3       38.17       41.46      4.14 o 
  -2   8   3       10.17        5.28      3.82 o 
  -1   8   3       55.43       62.33      7.33 o 
   0   8   3      188.92      199.49     12.54 o 
   1   8   3        1.11       -0.15      3.36 o 
   2   8   3        3.53        3.90      3.53 o 
   3   8   3        2.90        1.41      2.43 o 
   4   8   3        6.83        5.40      6.37 o 
 -16   0   4      316.98      326.27     12.11 o 
 -14   0   4       43.15       27.67      2.87 o 
 -12   0   4        0.08        1.82      1.38 o 
 -10   0   4      274.26      253.22      5.70 o 
  -8   0   4     1815.53     1768.12     24.81 o 
  -6   0   4      805.94      898.63     11.82 o 
  -4   0   4        0.33        2.81      0.48 o 
  -2   0   4      211.42      179.83      2.22 o 
   0   0   4     9364.21     8568.39    185.44 o 
   2   0   4        6.69       10.98      0.46 o 
   4   0   4      454.22      545.17      7.31 o 
   6   0   4      349.79      393.67      7.81 o 
   8   0   4        6.19        4.52      0.77 o 
  10   0   4      141.29      132.24      3.82 o 
  12   0   4      145.95      135.00      4.28 o 
  14   0   4      104.29      122.33      4.49 o 
 -15   1   4        0.17       -0.85      1.40 o 
 -14   1   4       26.00       29.59      2.26 o 
 -13   1   4        7.06        7.66      1.52 o 
 -12   1   4        2.38       -0.02      1.01 o 
 -11   1   4      523.45      480.94      7.17 o 
 -10   1   4       47.67       46.21      1.68 o 
  -9   1   4     1181.22     1150.71     14.38 o 
  -8   1   4      424.34      406.46      5.78 o 
  -7   1   4      118.07      126.35      2.37 o 
  -6   1   4      354.81      357.82      7.34 o 
  -5   1   4       53.56       66.03      1.24 o 
  -4   1   4      984.77     1023.51      9.67 o 
  -3   1   4       72.38       77.89      1.46 o 
  -2   1   4      364.22      433.05      4.17 o 
  -1   1   4        0.14       -0.51      0.40 o 
   0   1   4     4301.86     4488.18     45.63 o 
   1   1   4     3686.51     3530.04     66.66 o 
   2   1   4     1071.22     1110.81      9.16 o 
   3   1   4      526.70      551.00      4.94 o 
   4   1   4      118.76      134.26      1.68 o 
   5   1   4      607.81      650.51      7.14 o 
   6   1   4      461.90      461.81      5.77 o 
   7   1   4      156.25      159.56      2.65 o 
   8   1   4        0.18        1.45      1.06 o 
   9   1   4      306.09      285.89      4.33 o 
  10   1   4        3.03       -0.13      0.64 o 
  11   1   4       11.50        9.24      1.03 o 
  12   1   4       16.27       17.45      1.31 o 
  13   1   4       65.48       60.32      2.15 o 
  14   1   4       71.54       73.51      2.66 o 
  15   1   4       38.75       50.32      2.90 o 
 -15   2   4        7.17        6.84      1.82 o 
 -14   2   4        0.02        1.79      1.31 o 
 -13   2   4       10.60       13.59      1.67 o 
 -12   2   4       39.99       39.78      2.23 o 
 -11   2   4      239.64      227.43      5.31 o 
 -10   2   4        0.88        1.03      0.76 o 
  -9   2   4      577.08      540.14      7.71 o 
  -8   2   4       49.39       46.47      1.68 o 
  -7   2   4       96.20      101.66      1.92 o 
  -6   2   4      206.78      218.17      3.13 o 
  -5   2   4       14.11       13.86      0.68 o 
  -4   2   4       73.97      102.02      1.95 o 
  -3   2   4      284.47      347.88      4.29 o 
  -2   2   4       18.26       13.79      0.51 o 
  -1   2   4      866.36      897.64      9.98 o 
   0   2   4      383.84      430.39      5.00 o 
   1   2   4        2.85        2.87      0.71 o 
   2   2   4      219.70      256.28      5.74 o 
   3   2   4      328.09      354.08      4.67 o 
   4   2   4       44.97       42.34      1.02 o 
   5   2   4      181.12      209.13      2.94 o 
   6   2   4      138.08      140.18      3.16 o 
   7   2   4        4.05        8.52      1.17 o 
   8   2   4      203.33      195.70      3.27 o 
   9   2   4      206.52      178.49      3.20 o 
  10   2   4       35.39       34.48      1.46 o 
  11   2   4      122.69      119.12      3.09 o 
  12   2   4       21.30       22.14      1.64 o 
  13   2   4       27.30       36.28      1.93 o 
  14   2   4       14.41       21.08      1.89 o 
  15   2   4       86.35       96.09      5.04 o 
 -15   3   4       17.04       24.34      2.42 o 
 -14   3   4       25.37       26.21      2.30 o 
 -13   3   4       82.10       94.90      3.44 o 
 -12   3   4        6.36        7.50      1.42 o 
 -11   3   4       21.71       21.55      1.57 o 
 -10   3   4       96.60       84.17      2.68 o 
  -9   3   4       15.81        9.93      0.98 o 
  -8   3   4       41.47       42.69      1.33 o 
  -7   3   4      118.06      105.62      2.07 o 
  -6   3   4       22.27       28.78      1.16 o 
  -5   3   4       96.40      101.22      2.24 o 
  -4   3   4      169.32      195.05      3.36 o 
  -3   3   4      884.76      928.25     12.25 o 
  -2   3   4      131.41      167.20      3.56 o 
  -1   3   4      102.60      108.85      1.93 o 
   0   3   4     1100.60     1200.53     15.51 o 
   1   3   4       96.29      100.00      2.12 o 
   2   3   4       76.11       97.33      2.08 o 
   3   3   4      875.52      908.56     12.02 o 
   4   3   4      236.78      253.11      4.04 o 
   5   3   4      340.97      341.69      4.90 o 
   6   3   4       11.20        6.59      0.63 o 
   7   3   4     1373.01     1246.05     15.40 o 
   8   3   4      312.11      301.01      4.81 o 
   9   3   4        0.15        0.67      0.71 o 
  10   3   4      139.33      128.41      2.96 o 
  11   3   4        0.91        2.05      0.89 o 
  12   3   4      162.84      171.66      4.37 o 
  13   3   4       35.35       42.13      2.57 o 
  14   3   4       20.19       21.66      2.90 o 
 -14   4   4       48.39       48.94      3.34 o 
 -13   4   4       56.83       60.06      3.33 o 
 -12   4   4        2.02        1.42      1.20 o 
 -11   4   4      113.29      102.52      3.38 o 
 -10   4   4       20.55       19.22      1.50 o 
  -9   4   4       25.77       26.63      1.58 o 
  -8   4   4      150.41      134.73      2.92 o 
  -7   4   4        0.00        2.29      0.71 o 
  -6   4   4        3.19        4.55      0.83 o 
  -5   4   4        8.47       10.22      0.95 o 
  -4   4   4       18.15       26.97      1.25 o 
  -3   4   4        0.82        1.25      0.72 o 
  -2   4   4      659.98      653.42     10.07 o 
  -1   4   4       24.26       23.52      1.45 o 
   0   4   4      336.82      312.36      7.53 o 
   1   4   4       59.03       54.41      1.70 o 
   2   4   4       95.82      104.54      2.59 o 
   3   4   4      203.22      199.08      4.33 o 
   4   4   4      528.33      534.66      7.78 o 
   5   4   4       37.27       29.36      1.59 o 
   6   4   4       38.89       34.47      1.43 o 
   7   4   4      663.70      620.91      8.54 o 
   8   4   4      132.05      115.56      2.67 o 
   9   4   4      242.57      228.20      5.36 o 
  10   4   4       17.26       19.51      1.63 o 
  11   4   4        9.83        8.12      1.49 o 
  12   4   4        5.82        7.31      1.61 o 
  13   4   4       63.80       69.27      4.30 o 
 -12   5   4        6.23        5.86      1.82 o 
 -11   5   4       53.15       59.10      2.79 o 
 -10   5   4       83.16       78.17      3.03 o 
  -9   5   4        1.39        1.81      1.01 o 
  -8   5   4      341.24      317.17      6.00 o 
  -7   5   4      160.93      129.77      3.19 o 
  -6   5   4        3.22        1.50      0.83 o 
  -5   5   4       52.43       46.47      1.82 o 
  -4   5   4        1.23        1.49      0.89 o 
  -3   5   4      469.55      419.52      8.28 o 
  -2   5   4       29.85       30.70      3.40 o 
  -1   5   4      403.50      405.69      8.37 o 
   0   5   4      324.51      336.83      6.94 o 
   1   5   4       14.23       15.68      1.47 o 
   2   5   4       63.15       73.46      3.80 o 
   3   5   4        9.71        6.49      1.18 o 
   4   5   4       27.90       21.85      1.50 o 
   5   5   4      208.54      218.09      4.80 o 
   6   5   4       57.79       46.43      2.16 o 
   7   5   4       26.34       26.48      1.82 o 
   8   5   4       16.92       15.69      1.63 o 
   9   5   4        0.02        1.51      1.29 o 
  10   5   4       21.24       22.34      2.27 o 
  11   5   4        3.95        6.78      1.79 o 
  12   5   4       74.32       84.12      5.72 o 
 -11   6   4       97.09      100.78      5.29 o 
 -10   6   4       48.25       51.11      3.18 o 
  -9   6   4       62.42       59.19      3.16 o 
  -8   6   4       50.86       48.21      3.40 o 
  -7   6   4       28.33       30.25      2.07 o 
  -6   6   4       13.19       19.20      1.91 o 
  -5   6   4       18.05       17.79      1.78 o 
  -4   6   4       11.85       13.39      1.81 o 
  -3   6   4        2.62       -0.19      1.21 o 
  -2   6   4        0.08        1.89      1.31 o 
  -1   6   4       89.41       83.24      3.19 o 
   0   6   4      385.40      387.29      8.15 o 
   1   6   4       25.53       23.86      1.91 o 
   2   6   4      421.33      397.17      8.35 o 
   3   6   4       87.80       90.82      3.37 o 
   4   6   4       10.64        7.91      1.49 o 
   5   6   4        5.85        7.58      1.56 o 
   6   6   4        3.54        0.43      1.40 o 
   7   6   4       37.81       30.87      2.42 o 
   8   6   4       42.46       56.98      3.17 o 
   9   6   4       10.92       13.26      2.09 o 
  10   6   4        3.72        5.29      2.58 o 
  -8   7   4        0.17        1.39      2.91 o 
  -7   7   4       99.81      109.72      4.93 o 
  -6   7   4        0.02        0.26      1.62 o 
  -5   7   4        5.54        6.80      1.89 o 
  -4   7   4        2.19        2.96      1.53 o 
  -3   7   4        3.48        2.73      1.41 o 
  -2   7   4        5.41        4.50      1.82 o 
  -1   7   4      138.13      143.46      5.41 o 
   0   7   4      117.35      121.27      4.95 o 
   1   7   4       24.10       27.52      2.83 o 
   2   7   4       16.00       21.09      2.57 o 
   3   7   4       51.15       50.68      3.45 o 
   4   7   4       29.83       31.77      2.54 o 
   5   7   4        0.08       -1.28      1.35 o 
   6   7   4       28.66       34.24      2.76 o 
   7   7   4       57.98       56.64      4.73 o 
   8   7   4        5.04        6.08      2.67 o 
  -4   8   4        2.22        0.91      3.38 o 
  -3   8   4        1.61       -1.80      1.69 o 
  -2   8   4      161.47      182.42      8.52 o 
  -1   8   4       11.18       11.92      3.13 o 
   0   8   4       91.22      103.20      9.01 o 
   1   8   4        4.97        6.51      3.85 o 
   2   8   4        0.26       -0.52      3.21 o 
   3   8   4        0.27        2.88      2.39 o 
   4   8   4       33.28       49.72      5.40 o 
 -15   0   5       38.01       43.22      7.71 o 
 -13   0   5       14.19       11.36      2.03 o 
 -11   0   5     3763.72     3518.80     54.68 o 
  -9   0   5     2625.79     2571.13     40.05 o 
  -7   0   5      571.11      646.77     13.48 o 
  -5   0   5      475.30      481.11      6.60 o 
  -3   0   5       11.87        8.24      0.37 o 
  -1   0   5    16418.07    14466.14    484.56 o 
   1   0   5     2068.99     2029.48     25.20 o 
   3   0   5      248.27      294.54      3.82 o 
   5   0   5     3654.38     4273.62     57.82 o 
   7   0   5      397.50      397.96      7.41 o 
   9   0   5       39.18       34.82      1.71 o 
  11   0   5        0.34        0.93      1.01 o 
  13   0   5       79.17       65.70      4.10 o 
  15   0   5      155.59      181.61      6.66 o 
 -15   1   5       29.31       30.84      2.45 o 
 -14   1   5        1.43        1.09      1.28 o 
 -13   1   5       26.14       23.09      1.94 o 
 -12   1   5       10.04        8.76      1.37 o 
 -11   1   5      325.86      301.67      5.50 o 
 -10   1   5       33.25       35.80      1.51 o 
  -9   1   5      108.60      108.26      2.42 o 
  -8   1   5        0.91        0.80      0.57 o 
  -7   1   5       16.85       12.54      0.80 o 
  -6   1   5       78.14       63.81      1.28 o 
  -5   1   5       16.72       20.92      0.64 o 
  -4   1   5     2891.69     3233.70     32.66 o 
  -3   1   5       28.27       26.10      0.55 o 
  -2   1   5     8886.28     8805.97     94.59 o 
  -1   1   5     1326.73     1339.85     15.53 o 
   0   1   5     6899.61     6971.76     74.74 o 
   1   1   5     1157.40     1260.90     12.24 o 
   2   1   5      985.31     1001.02      9.37 o 
   3   1   5      584.28      635.07      6.14 o 
   4   1   5       28.19       28.15      0.92 o 
   5   1   5      433.10      483.08      5.49 o 
   6   1   5        0.01        0.29      0.41 o 
   7   1   5      524.42      523.16      6.58 o 
   8   1   5      112.83       98.13      2.39 o 
   9   1   5        6.81        8.13      0.86 o 
  10   1   5        7.32        4.41      0.82 o 
  11   1   5      109.02       86.64      2.27 o 
  12   1   5        9.17       11.43      1.14 o 
  13   1   5       15.91       17.27      1.41 o 
  14   1   5        3.02        0.67      1.15 o 
  15   1   5       32.04       35.55      2.35 o 
 -15   2   5       44.49       47.91      2.89 o 
 -14   2   5        8.00        6.16      1.56 o 
 -13   2   5      229.29      236.98      5.63 o 
 -12   2   5      168.25      161.09      4.28 o 
 -11   2   5       33.74       29.71      1.68 o 
 -10   2   5      160.14      146.13      3.04 o 
  -9   2   5       14.03       11.30      1.00 o 
  -8   2   5     1009.21     1019.67     12.80 o 
  -7   2   5     1614.52     1639.01     18.29 o 
  -6   2   5       86.55       95.04      1.77 o 
  -5   2   5      723.42      842.98      9.69 o 
  -4   2   5      282.69      329.12      4.74 o 
  -3   2   5       14.93       16.10      0.60 o 
  -2   2   5      419.31      444.99      5.23 o 
  -1   2   5     1875.41     1928.11     59.50 o 
   0   2   5        2.44        3.73      0.46 o 
   1   2   5       35.43       50.49      1.21 o 
   2   2   5     2370.09     2719.14     34.12 o 
   3   2   5       27.40       20.02      1.09 o 
   4   2   5      404.93      403.12      5.28 o 
   5   2   5      125.45      112.47      1.89 o 
   6   2   5       22.26       19.35      0.97 o 
   7   2   5      382.87      381.93      5.15 o 
   8   2   5      428.80      414.88      5.66 o 
   9   2   5      102.27      101.05      2.43 o 
  10   2   5       55.06       52.90      1.74 o 
  11   2   5       67.51       54.77      1.88 o 
  12   2   5       34.49       38.09      1.83 o 
  13   2   5        2.03        0.66      1.07 o 
  14   2   5        2.53        1.67      1.60 o 
  15   2   5        0.00        0.62      1.98 o 
 -14   3   5        1.64        0.13      1.32 o 
 -13   3   5       22.65       22.85      2.03 o 
 -12   3   5       31.71       36.11      2.22 o 
 -11   3   5      201.30      196.13      4.69 o 
 -10   3   5        0.06       -0.66      0.76 o 
  -9   3   5       15.49       10.52      1.01 o 
  -8   3   5        0.22        1.26      0.70 o 
  -7   3   5      167.71      192.49      3.57 o 
  -6   3   5      279.76      306.47      4.94 o 
  -5   3   5        2.61        1.21      0.54 o 
  -4   3   5       10.22       13.50      1.03 o 
  -3   3   5      300.19      302.71      4.26 o 
  -2   3   5      372.44      432.81      6.42 o 
  -1   3   5      107.15      141.62      2.31 o 
   0   3   5        3.13       10.28      0.64 o 
   1   3   5      653.40      714.96     10.04 o 
   2   3   5      120.93      117.78      2.32 o 
   3   3   5      551.19      525.11      8.61 o 
   4   3   5      203.09      198.68      3.33 o 
   5   3   5        0.37        2.54      0.68 o 
   6   3   5       10.06       15.27      0.90 o 
   7   3   5      351.37      354.32      5.30 o 
   8   3   5      446.76      421.96      6.22 o 
   9   3   5       55.19       53.50      2.40 o 
  10   3   5        0.14        0.65      0.88 o 
  11   3   5       11.58       10.30      1.42 o 
  12   3   5       28.53       25.75      2.09 o 
  13   3   5       40.73       46.85      3.07 o 
  14   3   5        6.18        5.01      1.85 o 
 -14   4   5       23.25       20.45      2.24 o 
 -13   4   5       10.51        7.94      1.64 o 
 -12   4   5       17.85       12.99      1.71 o 
 -11   4   5        1.11        0.24      1.10 o 
 -10   4   5       56.16       67.23      2.66 o 
  -9   4   5        3.69        1.40      0.85 o 
  -8   4   5        8.08        4.77      0.81 o 
  -7   4   5       74.84       78.39      2.08 o 
  -6   4   5       35.30       30.66      1.41 o 
  -5   4   5        4.27        3.65      0.75 o 
  -4   4   5       44.97       58.23      1.74 o 
  -3   4   5      102.04       84.78      2.07 o 
  -2   4   5       73.82       60.46      1.89 o 
  -1   4   5      224.70      248.29      7.12 o 
   0   4   5       52.08       44.22      1.54 o 
   1   4   5        0.17       -0.10      0.56 o 
   2   4   5      489.75      486.32      7.66 o 
   3   4   5     1016.66      995.55     14.53 o 
   4   4   5      108.00      111.51      2.05 o 
   5   4   5       50.58       61.76      1.73 o 
   6   4   5       38.22       39.48      1.96 o 
   7   4   5       78.84       82.07      2.23 o 
   8   4   5       11.70       11.97      1.60 o 
   9   4   5        0.32        0.89      0.91 o 
  10   4   5       91.76       92.33      3.65 o 
  11   4   5       74.78       82.25      3.26 o 
  12   4   5       18.44       18.80      2.51 o 
  13   4   5       22.08       19.25      2.80 o 
 -12   5   5       31.82       39.68      2.97 o 
 -11   5   5        0.01       -0.26      1.23 o 
 -10   5   5        9.26        8.71      1.50 o 
  -9   5   5      126.15      124.44      3.66 o 
  -8   5   5        9.86        6.36      1.13 o 
  -7   5   5      314.46      299.85      6.02 o 
  -6   5   5      233.94      197.16      4.44 o 
  -5   5   5       18.43       18.63      1.27 o 
  -4   5   5       85.25       74.78      2.19 o 
  -3   5   5     1236.64     1231.40     20.57 o 
  -2   5   5        4.75        6.08      1.20 o 
  -1   5   5      449.24      452.15      8.67 o 
   0   5   5      557.27      565.04     10.43 o 
   1   5   5        0.34        1.21      0.96 o 
   2   5   5       45.95       38.40      2.00 o 
   3   5   5       23.64       17.49      1.54 o 
   4   5   5       31.29       32.41      1.82 o 
   5   5   5       46.62       41.95      2.04 o 
   6   5   5       81.47       87.80      2.93 o 
   7   5   5       96.79       87.84      3.00 o 
   8   5   5       74.97       76.96      4.78 o 
   9   5   5       15.23       12.39      1.83 o 
  10   5   5        0.61        0.59      1.36 o 
  11   5   5        1.34        1.97      1.84 o 
  12   5   5        0.88        1.47      2.34 o 
 -11   6   5       30.13       28.44      3.33 o 
 -10   6   5      160.47      166.50     10.80 o 
  -9   6   5      125.77      112.62      4.26 o 
  -8   6   5       47.72       53.30      3.09 o 
  -7   6   5       46.54       42.98      3.37 o 
  -6   6   5       81.34       80.84      3.24 o 
  -5   6   5        0.90        0.21      1.11 o 
  -4   6   5       18.64       18.17      1.72 o 
  -3   6   5        0.31        1.25      1.35 o 
  -2   6   5      118.18      109.75      4.31 o 
  -1   6   5       60.83       58.39      3.19 o 
   0   6   5      448.99      440.93     10.52 o 
   1   6   5       15.21       16.17      2.01 o 
   2   6   5       16.17       20.30      2.18 o 
   3   6   5       33.33       37.20      2.70 o 
   4   6   5       71.37       67.14      3.07 o 
   5   6   5       21.69       22.85      2.09 o 
   6   6   5       18.62       15.25      1.90 o 
   7   6   5       36.48       39.70      3.64 o 
   8   6   5        7.45        9.41      1.84 o 
   9   6   5        1.15        2.22      1.82 o 
  10   6   5        3.04        5.86      2.72 o 
  -8   7   5       88.02       91.40      8.03 o 
  -7   7   5       38.42       39.10      4.21 o 
  -6   7   5       10.10        7.17      2.63 o 
  -5   7   5        2.55        1.77      1.61 o 
  -4   7   5        1.26       -0.55      1.47 o 
  -3   7   5        0.12        0.20      1.42 o 
  -2   7   5        0.23       -0.23      1.43 o 
  -1   7   5       12.97       22.41      2.55 o 
   0   7   5        3.90        4.37      1.79 o 
   1   7   5       75.38       78.11      5.11 o 
   2   7   5       41.63       38.63      3.07 o 
   3   7   5      123.25      120.11      5.05 o 
   4   7   5       22.26       19.89      2.23 o 
   5   7   5      120.65      126.43      6.69 o 
   6   7   5       45.82       43.69      5.02 o 
   7   7   5       14.34       17.92      3.32 o 
   8   7   5       18.40       26.15      3.83 o 
  -4   8   5        1.28        1.10      2.52 o 
  -3   8   5       19.37       17.56      3.49 o 
  -2   8   5        0.29       -0.49      2.21 o 
  -1   8   5       49.98       53.13      6.07 o 
   0   8   5        0.12       -0.61      2.57 o 
   1   8   5        0.67       -2.57      2.19 o 
   2   8   5        0.43       -0.73      2.29 o 
   3   8   5       10.64       11.30      3.15 o 
   4   8   5        1.32        1.76      2.38 o 
 -14   0   6       30.98       37.60      3.94 o 
 -12   0   6        2.41        2.04      1.84 o 
 -10   0   6      867.82      780.61     13.64 o 
  -8   0   6        0.64        2.09      0.81 o 
  -6   0   6        9.89        7.42      0.76 o 
  -4   0   6     7218.60     7575.63    101.59 o 
  -2   0   6     7881.80     7985.73    122.10 o 
   0   0   6     5149.20     5191.99     90.56 o 
   2   0   6      971.92     1118.15     12.19 o 
   4   0   6     5278.05     5859.89     66.51 o 
   6   0   6       31.28       45.49      1.46 o 
   8   0   6        6.75        2.54      0.68 o 
  10   0   6      719.82      542.17     10.26 o 
  12   0   6      129.01      117.11      5.48 o 
  14   0   6      146.54      135.91      5.82 o 
 -15   1   6        0.11       -0.75      1.28 o 
 -14   1   6       10.92       10.66      1.72 o 
 -13   1   6        2.77        2.59      1.24 o 
 -12   1   6        5.37        6.39      1.40 o 
 -11   1   6        3.71        4.13      1.14 o 
 -10   1   6        1.82        1.79      0.74 o 
  -9   1   6        8.53       10.64      0.95 o 
  -8   1   6       64.27       60.07      1.65 o 
  -7   1   6       34.17       32.34      1.34 o 
  -6   1   6       40.29       44.53      1.52 o 
  -5   1   6      441.50      485.29      5.48 o 
  -4   1   6      252.59      269.64      3.16 o 
  -3   1   6       93.88       93.94      1.16 o 
  -2   1   6     1470.11     1591.10     15.40 o 
  -1   1   6     4657.26     4767.83     54.86 o 
   0   1   6       50.55       45.56      0.71 o 
   1   1   6     2001.38     2090.27     22.47 o 
   2   1   6        2.14        3.31      0.27 o 
   3   1   6        0.31        0.40      0.23 o 
   4   1   6       39.68       52.00      0.86 o 
   5   1   6      889.72      971.04      9.79 o 
   6   1   6      261.97      249.67      3.77 o 
   7   1   6       42.35       40.07      1.24 o 
   8   1   6        1.41        2.26      0.64 o 
   9   1   6      131.73      107.18      2.47 o 
  10   1   6      363.33      305.22      4.71 o 
  11   1   6       25.95       20.60      1.49 o 
  12   1   6        2.03        3.04      0.93 o 
  13   1   6       32.46       39.14      2.14 o 
  14   1   6       11.76       14.32      1.69 o 
  15   1   6       42.75       49.26      2.97 o 
 -15   2   6        2.25        1.13      1.44 o 
 -14   2   6       23.27       25.12      2.19 o 
 -13   2   6       13.95       13.83      1.75 o 
 -12   2   6        3.13        2.63      1.14 o 
 -11   2   6        1.57        2.49      1.03 o 
 -10   2   6       20.72       22.42      1.41 o 
  -9   2   6      391.87      379.10      6.63 o 
  -8   2   6      284.33      283.71      4.04 o 
  -7   2   6      283.99      278.71      3.90 o 
  -6   2   6      151.25      150.06      2.40 o 
  -5   2   6       34.45       38.10      1.45 o 
  -4   2   6      683.63      713.59     16.58 o 
  -3   2   6      428.74      523.22      6.55 o 
  -2   2   6      119.52      124.39      1.70 o 
  -1   2   6      643.34      697.29      7.84 o 
   0   2   6      323.67      355.26      4.20 o 
   1   2   6      160.14      161.20      2.88 o 
   2   2   6     3402.15     3879.15     48.34 o 
   3   2   6       96.64      111.84      3.73 o 
   4   2   6      777.88      888.57     10.85 o 
   5   2   6      687.03      750.24      8.26 o 
   6   2   6      359.48      334.54      3.92 o 
   7   2   6      867.36      811.24      9.73 o 
   8   2   6      491.88      492.45      6.93 o 
   9   2   6        0.34        0.57      0.64 o 
  10   2   6        0.13       -0.40      0.66 o 
  11   2   6        2.83        2.50      0.85 o 
  12   2   6        0.63        2.59      0.99 o 
  13   2   6       89.49       85.81      3.76 o 
  14   2   6        0.93        1.69      1.57 o 
  15   2   6      173.23      211.47      6.52 o 
 -14   3   6       10.95       13.69      1.91 o 
 -13   3   6        3.98        4.44      1.43 o 
 -12   3   6        0.85       -1.08      1.05 o 
 -11   3   6       55.81       54.88      2.47 o 
 -10   3   6       94.47       85.03      3.60 o 
  -9   3   6      132.26      117.40      2.90 o 
  -8   3   6       79.88       81.10      1.86 o 
  -7   3   6       32.52       27.46      1.08 o 
  -6   3   6        2.33        1.57      0.61 o 
  -5   3   6       40.48       40.60      1.36 o 
  -4   3   6       29.23       34.09      1.11 o 
  -3   3   6      789.98      767.46     11.67 o 
  -2   3   6      448.90      485.13      7.61 o 
  -1   3   6       44.34       37.00      1.04 o 
   0   3   6       66.51       53.62      1.34 o 
   1   3   6      564.76      629.64      8.51 o 
   2   3   6       14.42       18.70      1.01 o 
   3   3   6       86.27       91.55      4.78 o 
   4   3   6      259.93      248.63      4.59 o 
   5   3   6      421.91      409.76      6.07 o 
   6   3   6     1125.00     1108.07     14.80 o 
   7   3   6       70.41       79.06      2.19 o 
   8   3   6       28.08       25.25      1.26 o 
   9   3   6       43.33       44.47      1.66 o 
  10   3   6        8.09        8.01      1.18 o 
  11   3   6        4.78        3.81      1.27 o 
  12   3   6       81.33       85.66      3.33 o 
  13   3   6      183.91      185.10      5.78 o 
  14   3   6       48.53       43.82      3.19 o 
 -14   4   6        1.43        0.31      1.83 o 
 -13   4   6       49.05       52.52      2.87 o 
 -12   4   6        0.42       -1.08      1.13 o 
 -11   4   6        2.95        2.00      1.16 o 
 -10   4   6       26.58       24.01      1.81 o 
  -9   4   6        0.00        0.90      0.97 o 
  -8   4   6        5.53        4.58      0.83 o 
  -7   4   6       75.24       75.16      2.45 o 
  -6   4   6      105.85       89.94      2.30 o 
  -5   4   6        6.61        4.81      0.79 o 
  -4   4   6       25.17       21.66      1.38 o 
  -3   4   6        1.94        2.17      0.62 o 
  -2   4   6       18.06       21.94      1.39 o 
  -1   4   6       17.89       19.85      1.29 o 
   0   4   6      375.09      388.32      6.33 o 
   1   4   6      192.17      231.92      4.98 o 
   2   4   6      178.34      177.61      3.37 o 
   3   4   6       23.81       30.68      1.65 o 
   4   4   6      463.05      443.09      7.55 o 
   5   4   6       53.25       59.33      2.64 o 
   6   4   6      387.77      391.11      7.07 o 
   7   4   6     1065.72      993.57     15.39 o 
   8   4   6      111.65      109.12      5.45 o 
   9   4   6      247.78      248.11      6.21 o 
  10   4   6        7.58        8.69      1.65 o 
  11   4   6       37.61       46.74      3.27 o 
  12   4   6       37.09       38.88      4.58 o 
  13   4   6       91.07      109.44      4.81 o 
 -12   5   6       55.86       70.96      3.70 o 
 -11   5   6       59.89       69.37      3.03 o 
 -10   5   6       26.86       23.63      1.95 o 
  -9   5   6       74.77       70.86      5.08 o 
  -8   5   6       44.84       46.14      2.22 o 
  -7   5   6       73.37       69.08      2.57 o 
  -6   5   6      152.86      136.97      4.98 o 
  -5   5   6       27.81       26.50      1.58 o 
  -4   5   6       26.49       26.74      1.54 o 
  -3   5   6       33.95       40.13      3.05 o 
  -2   5   6      104.85       92.05      5.16 o 
  -1   5   6      170.80      161.15      4.14 o 
   0   5   6       82.51       86.38      2.89 o 
   1   5   6      241.20      221.73      5.15 o 
   2   5   6       14.87       22.43      1.63 o 
   3   5   6      233.16      224.15      5.26 o 
   4   5   6      161.32      145.98      3.69 o 
   5   5   6       26.06       22.12      1.60 o 
   6   5   6        3.47        4.52      1.30 o 
   7   5   6       36.68       40.04      2.46 o 
   8   5   6        1.10        2.20      1.26 o 
   9   5   6       43.96       51.09      2.92 o 
  10   5   6        7.38        5.24      1.91 o 
  11   5   6       11.21       12.23      2.40 o 
  12   5   6       33.02       38.65      4.33 o 
 -11   6   6       12.81       15.03      2.81 o 
 -10   6   6        3.35        9.02      3.35 o 
  -9   6   6        1.21        2.30      1.53 o 
  -8   6   6       50.00       53.59      2.57 o 
  -7   6   6        2.97        1.48      1.25 o 
  -6   6   6       34.30       36.11      4.49 o 
  -5   6   6       39.29       38.35      2.30 o 
  -4   6   6       89.60       82.96      3.92 o 
  -3   6   6       17.75       17.06      2.10 o 
  -2   6   6       62.79       58.17      3.23 o 
  -1   6   6       98.69      106.09      4.25 o 
   0   6   6      115.58      116.69      5.93 o 
   1   6   6        0.05       -1.70      1.13 o 
   2   6   6        2.40        3.27      1.52 o 
   3   6   6      175.69      168.20      5.57 o 
   4   6   6       34.55       40.41      2.52 o 
   5   6   6       54.70       45.35      2.66 o 
   6   6   6       21.09       24.32      2.22 o 
   7   6   6      107.82      108.58      4.15 o 
   8   6   6       41.04       43.09      3.37 o 
   9   6   6       66.22       63.56      4.01 o 
  10   6   6       21.62       22.46      5.22 o 
  -8   7   6      127.37      140.83     10.51 o 
  -7   7   6       10.26       16.02      4.92 o 
  -6   7   6       52.26       60.62      4.81 o 
  -5   7   6        0.97       -0.71      1.95 o 
  -4   7   6       11.43       10.59      2.03 o 
  -3   7   6        4.50        5.00      1.72 o 
  -2   7   6       55.17       50.39      4.32 o 
  -1   7   6       25.87       28.51      3.43 o 
   0   7   6      119.38      131.39     13.82 o 
   1   7   6        0.00       -1.45      1.83 o 
   2   7   6        8.54       11.05      2.73 o 
   3   7   6        1.59        3.10      2.13 o 
   4   7   6       27.46       27.02      2.85 o 
   5   7   6       39.65       35.58      4.00 o 
   6   7   6       58.50       64.60      4.09 o 
   7   7   6        6.96        9.07      2.36 o 
   8   7   6        0.06       -3.31      3.50 o 
  -4   8   6       55.49       58.30      8.60 o 
  -3   8   6       24.92       21.23      3.81 o 
  -2   8   6       54.66       52.62      4.94 o 
  -1   8   6        3.95        6.66      2.79 o 
   0   8   6        3.51        5.39      4.08 o 
   1   8   6        2.70        1.85      2.51 o 
   2   8   6        0.22        1.35      2.49 o 
   3   8   6       27.68       25.90      3.16 o 
 -15   0   7      149.11      150.01      7.43 o 
 -13   0   7       45.61       36.92      3.67 o 
 -11   0   7      746.83      713.53     18.66 o 
  -9   0   7      699.26      687.47     16.90 o 
  -7   0   7      131.12      116.40      2.93 o 
  -5   0   7      821.65      896.04     14.29 o 
  -3   0   7     6181.27     6517.62    115.19 o 
  -1   0   7     1375.99     1437.58     45.04 o 
   1   0   7      419.49      465.26      7.48 o 
   5   0   7      137.70      101.05      2.03 o 
   7   0   7      609.66      657.66     10.04 o 
   9   0   7      151.31      113.43      6.07 o 
  11   0   7       13.53       14.11      1.65 o 
  13   0   7        4.81        1.69      1.59 o 
  15   0   7      543.43      611.07     14.66 o 
 -15   1   7        0.06       -0.44      1.70 o 
 -14   1   7        1.41        0.70      1.29 o 
 -13   1   7       12.82       10.60      1.58 o 
 -12   1   7        3.16        2.78      1.22 o 
 -11   1   7      367.96      354.03      6.84 o 
 -10   1   7        9.19       13.53      1.18 o 
  -9   1   7      845.21      825.01     10.66 o 
  -8   1   7       12.81       15.07      0.94 o 
  -7   1   7       22.09       30.15      1.02 o 
  -6   1   7       67.05       79.03      1.46 o 
  -5   1   7      773.68      831.88      8.44 o 
  -4   1   7      241.15      284.88      3.30 o 
  -3   1   7        1.01        0.66      0.24 o 
  -2   1   7       59.73       73.56      1.07 o 
  -1   1   7     2175.32     2314.10     31.71 o 
   0   1   7       84.80       87.84      1.74 o 
   1   1   7       46.52       57.30      1.58 o 
   2   1   7      294.76      301.54      3.83 o 
   3   1   7       20.43       27.71      0.72 o 
   4   1   7      411.04      446.67      4.95 o 
   5   1   7       27.88       23.14      0.74 o 
   6   1   7      274.21      299.67      3.81 o 
   7   1   7       76.92       73.24      1.69 o 
   8   1   7       64.37       53.30      1.55 o 
   9   1   7      116.32       99.44      2.24 o 
  10   1   7       49.30       50.99      1.71 o 
  11   1   7       35.07       30.30      1.47 o 
  12   1   7       11.43       13.00      1.31 o 
  13   1   7       84.32       81.23      2.90 o 
  14   1   7      131.99      146.12      4.00 o 
  15   1   7       22.47       24.38      2.39 o 
 -15   2   7       26.21       26.83      2.45 o 
 -14   2   7       69.33       70.28      3.18 o 
 -13   2   7       42.88       46.68      2.51 o 
 -12   2   7      100.37       99.31      3.31 o 
 -11   2   7        0.15        0.92      1.32 o 
 -10   2   7       81.61       81.27      2.84 o 
  -9   2   7      249.37      237.79      4.38 o 
  -8   2   7       76.87       81.52      1.93 o 
  -7   2   7     1033.12     1033.17     11.90 o 
  -6   2   7      523.69      523.92      6.45 o 
  -5   2   7        4.21        4.30      0.42 o 
  -4   2   7        0.84        0.90      0.33 o 
  -3   2   7      163.84      192.66      2.57 o 
  -2   2   7      471.58      536.45      5.80 o 
  -1   2   7      943.82     1038.68     11.45 o 
   0   2   7      750.93      824.32      9.16 o 
   1   2   7      227.80      260.91      3.50 o 
   2   2   7       32.97       35.77      1.86 o 
   3   2   7     1147.51     1294.20     20.06 o 
   4   2   7        1.62        1.77      0.49 o 
   5   2   7      315.61      311.44      4.04 o 
   6   2   7      223.27      237.16      3.48 o 
   7   2   7      494.88      466.77      6.08 o 
   8   2   7     1095.28     1044.86     12.36 o 
   9   2   7      310.84      310.98      4.69 o 
  10   2   7       44.60       36.80      1.52 o 
  11   2   7        0.10        0.49      0.79 o 
  12   2   7        4.54        4.75      1.20 o 
  13   2   7      107.49      109.30      7.07 o 
  14   2   7      146.35      152.74      5.28 o 
 -14   3   7        2.63        5.45      1.58 o 
 -13   3   7       86.18       95.25      3.53 o 
 -12   3   7      169.35      171.97      6.90 o 
 -11   3   7       76.01       68.58      2.72 o 
 -10   3   7        5.36        5.21      1.13 o 
  -9   3   7       82.32       67.49      2.19 o 
  -8   3   7      266.42      248.58      4.08 o 
  -7   3   7      510.43      477.81      6.17 o 
  -6   3   7        2.21        7.57      0.73 o 
  -5   3   7       52.96       51.62      1.51 o 
  -4   3   7       12.61       24.23      1.55 o 
  -3   3   7      706.33      680.21     16.12 o 
  -2   3   7       64.64       77.51      1.94 o 
  -1   3   7       53.81       67.16      1.54 o 
   0   3   7      531.58      564.42     13.68 o 
   1   3   7      401.94      428.50      6.77 o 
   2   3   7      389.81      471.31      9.97 o 
   3   3   7      376.18      329.36      6.23 o 
   4   3   7       24.63       27.94      1.40 o 
   5   3   7      309.04      291.31      5.31 o 
   6   3   7      347.95      336.86      5.29 o 
   7   3   7      538.75      532.44      7.87 o 
   8   3   7       82.96       87.26      2.19 o 
   9   3   7       10.84       12.01      1.05 o 
  10   3   7       30.99       28.95      1.95 o 
  11   3   7        1.62        1.58      1.12 o 
  12   3   7       12.60       11.72      2.96 o 
  13   3   7        6.25        8.86      1.93 o 
  14   3   7        7.12        6.02      1.91 o 
 -13   4   7       16.94       12.88      2.41 o 
 -12   4   7        0.44        0.47      1.37 o 
 -11   4   7       14.32       14.57      1.85 o 
 -10   4   7       24.85       30.61      1.98 o 
  -9   4   7      212.51      194.68      4.55 o 
  -8   4   7        6.59        4.28      0.83 o 
  -7   4   7      119.76       89.60      3.97 o 
  -6   4   7        9.19       10.57      1.10 o 
  -5   4   7       88.51       75.02      2.01 o 
  -4   4   7      248.33      244.41      4.15 o 
  -3   4   7      274.88      278.79      4.50 o 
  -2   4   7        1.36        1.79      0.68 o 
  -1   4   7      374.20      414.14      7.65 o 
   0   4   7      221.51      224.14      4.08 o 
   1   4   7       94.20       97.67      2.24 o 
   2   4   7       27.64       42.14      2.22 o 
   3   4   7        1.12        0.33      0.81 o 
   4   4   7        0.88        1.60      0.77 o 
   5   4   7      733.57      711.84     13.41 o 
   6   4   7      161.54      141.29      3.54 o 
   7   4   7      131.85      134.77      3.58 o 
   8   4   7        2.32        1.12      1.43 o 
   9   4   7        5.56        4.52      1.49 o 
  10   4   7        2.71        5.60      1.52 o 
  11   4   7       77.57       87.62      4.40 o 
  12   4   7       26.33       29.40      3.08 o 
  13   4   7       11.13        9.36      2.43 o 
 -12   5   7        2.84        2.58      1.69 o 
 -11   5   7       17.79       22.63      2.86 o 
 -10   5   7      193.19      208.24      8.84 o 
  -9   5   7        5.26        5.11      1.56 o 
  -8   5   7       48.18       42.36      2.14 o 
  -7   5   7       16.53       18.73      1.73 o 
  -6   5   7       35.55       28.13      1.67 o 
  -5   5   7       63.91       60.86      2.38 o 
  -4   5   7       16.52       16.07      1.28 o 
  -3   5   7      163.85      158.61      3.68 o 
  -2   5   7       15.28       14.84      1.75 o 
  -1   5   7      626.52      585.56     10.68 o 
   0   5   7       86.29       91.70      2.98 o 
   1   5   7      326.17      318.95      6.66 o 
   2   5   7       11.18       11.86      1.37 o 
   3   5   7        0.06       -1.27      0.85 o 
   4   5   7      348.57      327.04      9.88 o 
   5   5   7      117.52      111.15      3.71 o 
   6   5   7      378.31      357.80     13.76 o 
   7   5   7       79.28       78.72      3.29 o 
   8   5   7      110.75      104.76      3.92 o 
   9   5   7        4.80        7.40      1.98 o 
  10   5   7       29.02       35.85      3.16 o 
  11   5   7       26.58       31.82      3.21 o 
  12   5   7        7.84       16.21      2.81 o 
 -10   6   7        0.04        0.77      1.62 o 
  -9   6   7       50.19       41.69      3.14 o 
  -8   6   7       23.35       29.20      2.41 o 
  -7   6   7        5.67        5.53      1.80 o 
  -6   6   7        1.90        1.07      1.20 o 
  -5   6   7       50.69       42.70      2.98 o 
  -4   6   7      137.02      133.32      4.69 o 
  -3   6   7       63.37       59.40      2.76 o 
  -2   6   7      139.10      135.73      4.87 o 
  -1   6   7       47.28       47.30      2.91 o 
   0   6   7        0.45       -0.93      1.20 o 
   1   6   7      156.86      164.24      5.44 o 
   2   6   7       91.70       99.63      4.18 o 
   3   6   7       71.83       65.19      3.48 o 
   4   6   7       10.94       11.08      1.68 o 
   5   6   7        0.96       -0.39      1.19 o 
   6   6   7       64.46       69.42      4.87 o 
   7   6   7       30.52       23.93      2.71 o 
   8   6   7        2.21        0.80      1.70 o 
   9   6   7       42.33       48.88      3.64 o 
  10   6   7        0.32        1.28      1.94 o 
  -8   7   7      148.23      158.44     13.49 o 
  -7   7   7       21.25       24.80      3.77 o 
  -6   7   7       67.77       69.39      5.11 o 
  -5   7   7       71.13       67.28      5.96 o 
  -4   7   7       12.14       13.72      4.49 o 
  -3   7   7       27.54       21.99      3.25 o 
  -2   7   7        3.60        5.20      2.33 o 
  -1   7   7       21.43       23.95      3.24 o 
   0   7   7        0.88        0.77      1.91 o 
   1   7   7        7.41        5.19      3.89 o 
   2   7   7       17.67       21.62      3.70 o 
   3   7   7        1.02       -0.74      1.84 o 
   4   7   7        0.24        1.18      1.65 o 
   5   7   7        0.18        1.55      2.29 o 
   6   7   7        2.87        0.75      1.74 o 
   7   7   7       10.30       12.25      2.47 o 
  -3   8   7       13.14       12.44      3.27 o 
  -2   8   7       42.90       33.55      4.31 o 
  -1   8   7       45.39       48.96      4.90 o 
   0   8   7        7.16        7.37      2.85 o 
   1   8   7       14.61        8.89      3.03 o 
   2   8   7        6.76        5.56      2.77 o 
   3   8   7       13.36       15.48      3.56 o 
 -14   0   8        3.53        0.12      2.39 o 
 -12   0   8      263.25      246.56      8.83 o 
 -10   0   8      646.13      650.65     17.00 o 
  -8   0   8       28.09       28.86      1.84 o 
  -6   0   8       35.58       59.10      1.80 o 
  -4   0   8     2819.73     3083.61     41.81 o 
  -2   0   8       93.21       90.12      4.57 o 
   0   0   8      881.08      890.95     19.83 o 
   2   0   8      161.98      165.98      3.18 o 
   4   0   8      245.75      297.05      4.83 o 
   6   0   8       29.40       18.14      1.54 o 
   8   0   8       68.11       57.28      3.44 o 
  10   0   8      249.55      201.74      5.01 o 
  12   0   8        1.28       -0.52      1.28 o 
  14   0   8       35.21       38.76      3.32 o 
 -15   1   8        2.40        1.16      1.61 o 
 -14   1   8      106.47      109.08      4.36 o 
 -13   1   8        3.28        3.29      1.28 o 
 -12   1   8      122.63      115.40      3.57 o 
 -11   1   8      262.35      236.97      5.77 o 
 -10   1   8      507.04      471.08      8.20 o 
  -9   1   8      292.02      263.55      4.22 o 
  -8   1   8      314.29      314.70      5.12 o 
  -7   1   8       28.34       28.35      1.00 o 
  -6   1   8      498.05      576.83      8.05 o 
  -5   1   8       98.18      119.36      1.63 o 
  -4   1   8      206.20      239.73      3.80 o 
  -3   1   8      797.97      872.80     10.35 o 
  -2   1   8     1215.53     1360.94     17.22 o 
  -1   1   8      763.88      821.99     12.94 o 
   0   1   8      123.60      126.30      1.64 o 
   1   1   8      925.71      990.46     10.24 o 
   2   1   8      338.47      394.34      4.15 o 
   3   1   8      738.70      814.11      8.65 o 
   4   1   8      751.43      921.10      9.83 o 
   5   1   8        0.42       -0.07      0.34 o 
   6   1   8        6.10       10.35      0.83 o 
   7   1   8       45.36       39.62      1.16 o 
   8   1   8        2.27        6.05      0.75 o 
   9   1   8       18.09       19.10      1.11 o 
  10   1   8      242.72      207.12      3.63 o 
  11   1   8        6.31        8.53      1.10 o 
  12   1   8        0.68       -0.02      0.92 o 
  13   1   8       29.89       25.16      1.87 o 
  14   1   8        2.11        6.01      1.72 o 
  15   1   8       17.21       21.48      2.97 o 
 -15   2   8        2.40        2.11      1.57 o 
 -14   2   8       37.38       39.13      2.56 o 
 -13   2   8       17.70       15.49      1.78 o 
 -12   2   8        1.65       -0.35      1.03 o 
 -11   2   8       13.33       12.36      1.46 o 
 -10   2   8       18.70       14.54      1.40 o 
  -9   2   8      168.39      146.91      3.19 o 
  -8   2   8       39.66       34.14      1.91 o 
  -7   2   8       73.69       80.86      1.86 o 
  -6   2   8       30.69       29.64      0.91 o 
  -5   2   8       21.89       16.26      1.19 o 
  -4   2   8       25.90       28.92      0.76 o 
  -3   2   8     2649.23     2871.25     35.68 o 
  -2   2   8     1694.28     1911.23     22.10 o 
  -1   2   8     2729.50     3103.86     38.41 o 
   0   2   8     2687.73     3012.13     37.26 o 
   1   2   8      344.93      485.47      6.76 o 
   2   2   8       99.47       97.97      1.83 o 
   3   2   8      248.15      250.75      5.10 o 
   4   2   8      314.08      305.92      4.36 o 
   5   2   8      124.34      118.39      2.73 o 
   6   2   8       76.59       68.85      1.49 o 
   7   2   8      139.44      142.13      2.48 o 
   8   2   8      137.77      138.86      2.65 o 
   9   2   8        9.44       12.69      0.98 o 
  10   2   8       30.00       26.29      1.44 o 
  11   2   8       25.53       29.19      1.71 o 
  12   2   8        1.25        0.74      1.18 o 
  13   2   8       42.92       56.39      2.94 o 
  14   2   8        7.42       10.09      2.47 o 
 -14   3   8       24.73       28.71      2.76 o 
 -13   3   8       97.24       95.70      3.55 o 
 -12   3   8        4.41        5.48      1.36 o 
 -11   3   8        9.03       10.48      1.44 o 
 -10   3   8       84.38       72.09      2.81 o 
  -9   3   8      249.02      235.86      4.96 o 
  -8   3   8       90.13       67.67      1.88 o 
  -7   3   8      311.82      311.18      4.93 o 
  -6   3   8       10.89       10.02      0.86 o 
  -5   3   8      462.27      475.24      6.33 o 
  -4   3   8       44.15       41.05      1.16 o 
  -3   3   8      668.55      694.69      8.67 o 
  -2   3   8      558.38      553.85      8.93 o 
  -1   3   8     1203.28     1294.03     15.31 o 
   0   3   8       33.57       26.76      0.83 o 
   1   3   8      351.93      360.37      9.30 o 
   2   3   8      167.17      170.53      4.37 o 
   3   3   8        1.81        1.87      0.74 o 
   4   3   8      234.26      248.16      4.61 o 
   5   3   8      626.16      604.42      9.58 o 
   6   3   8      536.69      510.14      8.46 o 
   7   3   8     2983.81     2872.36     37.99 o 
   8   3   8      621.69      608.16     12.34 o 
   9   3   8       35.86       32.16      2.17 o 
  10   3   8      114.54      116.96      3.98 o 
  11   3   8       18.43       20.04      2.10 o 
  12   3   8        1.59        2.00      1.48 o 
  13   3   8        5.01        8.60      1.96 o 
  14   3   8       35.39       40.83      3.23 o 
 -13   4   8        0.44        0.05      1.52 o 
 -12   4   8       71.68       83.64      4.50 o 
 -11   4   8       10.31        9.44      1.48 o 
 -10   4   8       54.61       57.93      2.53 o 
  -9   4   8      166.60      149.01      3.88 o 
  -8   4   8        0.11        0.34      0.75 o 
  -7   4   8        1.72        0.77      0.73 o 
  -6   4   8      137.83      129.27      4.19 o 
  -5   4   8       25.84       31.62      1.51 o 
  -4   4   8      902.71      926.87     17.43 o 
  -3   4   8      143.18      135.37      4.10 o 
  -2   4   8      406.76      357.10     13.99 o 
  -1   4   8      353.67      360.31      8.03 o 
   0   4   8        0.04       -0.57      0.51 o 
   1   4   8      143.60      165.69      3.14 o 
   2   4   8       82.91      108.05      2.97 o 
   3   4   8       25.21       23.56      1.48 o 
   4   4   8       16.13       21.67      1.36 o 
   5   4   8        4.46        2.76      0.90 o 
   6   4   8       20.84       23.78      1.56 o 
   7   4   8      160.21      155.33      4.45 o 
   8   4   8        5.34        5.41      1.37 o 
   9   4   8        1.62        0.43      1.15 o 
  10   4   8        7.98        7.51      1.90 o 
  11   4   8        0.72        1.53      1.68 o 
  12   4   8       73.35       81.33      4.47 o 
  13   4   8       15.18       18.27      2.87 o 
 -12   5   8       23.68       27.69      2.69 o 
 -11   5   8      183.43      195.97     12.48 o 
 -10   5   8        1.64        3.78      1.51 o 
  -9   5   8       14.54       16.61      1.99 o 
  -8   5   8        0.96        0.55      0.96 o 
  -7   5   8      160.07      160.31      4.41 o 
  -6   5   8        8.27        8.13      1.69 o 
  -5   5   8       13.68       20.01      1.42 o 
  -4   5   8      150.02      159.00      3.65 o 
  -3   5   8      116.95      114.57      3.02 o 
  -2   5   8       18.95       20.94      1.93 o 
  -1   5   8      251.18      229.84      6.15 o 
   0   5   8      249.55      233.10      6.27 o 
   1   5   8      104.47      102.28      4.44 o 
   2   5   8       51.78       47.88      2.70 o 
   3   5   8      464.15      406.40     14.77 o 
   4   5   8        0.02       -1.88      1.25 o 
   5   5   8      583.92      553.87     11.15 o 
   6   5   8      126.55      122.02      4.01 o 
   7   5   8        6.16        6.04      1.77 o 
   8   5   8      173.90      167.72      7.69 o 
   9   5   8      192.39      207.31      6.86 o 
  10   5   8        1.26        0.67      1.68 o 
  11   5   8       93.83      106.91      9.05 o 
 -10   6   8       23.39       24.30      3.56 o 
  -9   6   8      140.54      147.25      5.02 o 
  -8   6   8       47.15       50.08      3.70 o 
  -7   6   8       12.00       14.16      2.23 o 
  -6   6   8      133.95      140.02      5.22 o 
  -5   6   8       48.66       50.35      3.14 o 
  -4   6   8       15.20       13.19      2.00 o 
  -3   6   8       29.47       29.60      2.30 o 
  -2   6   8       45.04       44.00      3.65 o 
  -1   6   8      213.22      210.86     15.97 o 
   0   6   8        2.46        4.51      1.52 o 
   1   6   8       24.54       24.32      2.32 o 
   2   6   8       29.90       24.26      2.31 o 
   3   6   8       13.76       17.57      2.72 o 
   4   6   8        7.90        2.14      1.49 o 
   5   6   8        4.26        4.63      1.72 o 
   6   6   8        1.52        2.20      1.68 o 
   7   6   8        0.44        1.00      1.58 o 
   8   6   8       25.12       25.47      2.91 o 
   9   6   8        0.00        0.44      1.81 o 
  10   6   8       15.68       18.56      2.95 o 
  -8   7   8        0.10       -1.30      2.41 o 
  -7   7   8      137.35      146.37      9.33 o 
  -6   7   8        1.52       -2.07      2.41 o 
  -5   7   8       78.65       78.27      5.40 o 
  -4   7   8       72.67       73.67      5.23 o 
  -3   7   8      111.45      112.44      6.16 o 
  -2   7   8       94.82      107.86      6.04 o 
  -1   7   8        0.36        0.05      3.62 o 
   0   7   8        1.69        0.97      2.33 o 
   1   7   8       45.54       46.96      4.14 o 
   2   7   8        1.08       -1.15      1.96 o 
   3   7   8        0.39        0.08      1.64 o 
   4   7   8        6.65        4.50      1.87 o 
   5   7   8       13.85       14.48      2.76 o 
   6   7   8        3.60        4.43      2.06 o 
   7   7   8        0.39        1.54      1.95 o 
  -2   8   8       29.69       35.62      4.41 o 
  -1   8   8      110.88      123.62      7.02 o 
   0   8   8       17.30       12.33      3.30 o 
   1   8   8        1.79        0.90      2.67 o 
   2   8   8       20.96       20.99      3.60 o 
 -15   0   9       13.24        8.04      2.95 o 
 -13   0   9       30.96       30.11      3.51 o 
 -11   0   9      454.79      398.45     13.30 o 
  -9   0   9      186.96      188.35      6.76 o 
  -7   0   9      351.28      383.22     12.82 o 
  -5   0   9      662.10      708.10     18.00 o 
  -3   0   9      315.46      321.58      8.09 o 
  -1   0   9     1454.24     1496.64     47.33 o 
   1   0   9      157.34      165.13      3.03 o 
   3   0   9      232.23      230.26      3.48 o 
   5   0   9       48.95       54.77      2.39 o 
   7   0   9      147.28      161.74      3.37 o 
   9   0   9       40.93       39.05      1.96 o 
  11   0   9        2.76        2.26      1.33 o 
  13   0   9       18.31       17.40      3.92 o 
  15   0   9      170.25      189.54      7.07 o 
 -15   1   9       11.73       11.00      2.15 o 
 -14   1   9        3.43        2.83      1.58 o 
 -13   1   9       47.49       46.13      4.02 o 
 -12   1   9       14.24       12.34      1.74 o 
 -11   1   9       73.83       74.23      4.04 o 
 -10   1   9      229.96      213.35      4.68 o 
  -9   1   9       72.83       67.39      2.30 o 
  -8   1   9      295.30      288.85      4.76 o 
  -7   1   9      215.01      216.58      3.00 o 
  -6   1   9       22.69       29.53      0.83 o 
  -5   1   9      125.45      128.70      1.88 o 
  -4   1   9      543.78      604.52      7.46 o 
  -3   1   9      314.57      344.34      4.38 o 
  -2   1   9      297.40      275.93      3.88 o 
  -1   1   9      273.73      264.85      4.64 o 
   0   1   9        0.35        3.07      0.99 o 
   1   1   9       23.81       27.47      1.05 o 
   2   1   9     1405.97     1556.54     16.00 o 
   3   1   9      595.01      619.75      6.73 o 
   4   1   9       32.75       33.76      0.83 o 
   5   1   9       12.40        7.67      0.54 o 
   6   1   9        0.15        0.06      0.46 o 
   7   1   9       67.89       60.85      1.51 o 
   8   1   9       14.26       17.39      1.22 o 
   9   1   9      173.03      128.31      2.61 o 
  10   1   9        8.08       13.57      1.04 o 
  11   1   9       31.62       29.46      1.73 o 
  12   1   9        4.81        3.98      1.15 o 
  13   1   9       17.14       16.04      1.68 o 
  14   1   9        0.12        0.34      1.40 o 
 -15   2   9       34.89       44.80      3.32 o 
 -14   2   9       19.92       18.87      2.04 o 
 -13   2   9       15.18       14.16      1.76 o 
 -12   2   9      169.55      152.85      4.19 o 
 -11   2   9        4.06        5.11      1.20 o 
 -10   2   9       28.23       25.38      1.66 o 
  -9   2   9        0.93        0.71      0.83 o 
  -8   2   9      173.89      171.33      3.07 o 
  -7   2   9       17.05       14.23      0.77 o 
  -6   2   9       72.56       84.19      1.56 o 
  -5   2   9       19.73       21.15      0.79 o 
  -4   2   9        1.06        1.70      0.37 o 
  -3   2   9      506.94      508.69      6.47 o 
  -2   2   9       38.29       32.59      1.16 o 
  -1   2   9       22.00       19.16      0.72 o 
   0   2   9     1147.10     1206.28     14.12 o 
   1   2   9      227.19      259.64      4.14 o 
   2   2   9        0.04        0.05      0.30 o 
   3   2   9        1.28        1.71      0.42 o 
   4   2   9      162.29      160.91      2.95 o 
   5   2   9      538.64      552.68      7.17 o 
   6   2   9      435.38      447.26      6.10 o 
   7   2   9      349.83      335.73      4.99 o 
   8   2   9        0.98        0.86      0.65 o 
   9   2   9        2.75        2.00      0.76 o 
  10   2   9       22.37       28.97      1.89 o 
  11   2   9        6.08        5.14      1.28 o 
  12   2   9       52.78       51.97      3.43 o 
  13   2   9        0.07       -0.27      1.25 o 
  14   2   9       35.99       40.94      3.13 o 
 -14   3   9        4.93        6.32      1.92 o 
 -13   3   9       37.04       44.19      3.00 o 
 -12   3   9        9.24       12.21      1.58 o 
 -11   3   9      134.28      127.41      3.67 o 
 -10   3   9       49.55       52.04      2.29 o 
  -9   3   9       56.69       48.44      1.82 o 
  -8   3   9      218.70      213.16      4.00 o 
  -7   3   9        0.11        2.17      0.65 o 
  -6   3   9      496.41      463.27      6.26 o 
  -5   3   9       90.48       91.33      1.76 o 
  -4   3   9      296.92      310.25      6.16 o 
  -3   3   9       12.50       19.81      0.76 o 
  -2   3   9        0.98        0.59      0.43 o 
  -1   3   9       69.62       67.69      1.32 o 
   0   3   9       88.07      110.32      1.85 o 
   1   3   9      201.24      218.71      3.86 o 
   2   3   9       68.59       55.35      1.63 o 
   3   3   9      100.35      120.06      3.32 o 
   4   3   9      379.02      389.99      7.01 o 
   5   3   9     1006.18     1007.30     16.80 o 
   6   3   9       67.12       63.13      2.18 o 
   7   3   9      467.34      455.60      8.07 o 
   8   3   9        0.15        0.30      0.99 o 
   9   3   9       94.99       95.83      3.49 o 
  10   3   9       14.66       12.80      2.06 o 
  11   3   9        3.31        7.28      1.90 o 
  12   3   9      215.34      257.08      7.97 o 
  13   3   9       69.85       79.50      4.51 o 
 -13   4   9       23.18       25.11      2.86 o 
 -12   4   9       80.58       79.17      4.80 o 
 -11   4   9       56.93       54.43      3.06 o 
 -10   4   9        0.21        0.16      1.23 o 
  -9   4   9      106.55      101.50      3.12 o 
  -8   4   9       22.73       26.02      1.46 o 
  -7   4   9      169.82      154.20      3.60 o 
  -6   4   9        5.35        5.70      0.93 o 
  -5   4   9        0.57        0.63      0.70 o 
  -4   4   9      628.58      663.29     10.21 o 
  -3   4   9        8.81       11.80      0.85 o 
  -2   4   9      665.41      682.68     10.35 o 
  -1   4   9       10.10       10.40      0.88 o 
   0   4   9        8.05        6.32      0.68 o 
   1   4   9      121.98      126.47      5.47 o 
   2   4   9       17.25       17.62      2.82 o 
   3   4   9      267.71      243.69      4.73 o 
   4   4   9      134.92      141.43      3.33 o 
   5   4   9        8.49        6.60      1.34 o 
   6   4   9       44.26       44.87      3.27 o 
   7   4   9        0.01       -0.01      1.03 o 
   8   4   9        2.78        1.72      1.38 o 
   9   4   9       69.30       63.34      3.55 o 
  10   4   9        0.86       -0.75      1.43 o 
  11   4   9       72.97       77.86      4.48 o 
  12   4   9       49.67       49.88      6.75 o 
 -12   5   9       11.12        9.40      2.07 o 
 -11   5   9        6.16        4.75      2.02 o 
 -10   5   9       18.44       24.27      2.48 o 
  -9   5   9       52.10       51.12      4.33 o 
  -8   5   9       44.16       40.02      2.49 o 
  -7   5   9       12.03       10.62      1.85 o 
  -6   5   9      206.39      209.16      5.09 o 
  -5   5   9        5.09        8.12      1.23 o 
  -4   5   9        0.17       -0.76      0.83 o 
  -3   5   9       25.00       31.86      1.91 o 
  -2   5   9      107.38       95.43      3.64 o 
  -1   5   9      319.58      301.51      7.50 o 
   0   5   9       34.69       29.26      2.12 o 
   1   5   9       33.53       25.40      2.03 o 
   2   5   9       27.19       20.42      1.95 o 
   3   5   9        1.96        2.69      1.32 o 
   4   5   9        5.80        5.66      1.32 o 
   5   5   9       96.53       84.95      4.81 o 
   6   5   9      266.38      254.21      7.35 o 
   7   5   9      132.58      117.96      4.80 o 
   8   5   9        4.05        1.28      1.55 o 
   9   5   9       12.71       16.08      2.37 o 
  10   5   9        0.49       -0.42      1.69 o 
  11   5   9       25.90       32.27      4.48 o 
 -10   6   9       20.31       21.28      2.49 o 
  -9   6   9      129.33      141.71      4.98 o 
  -8   6   9       95.98       90.29      3.83 o 
  -7   6   9       11.27       15.02      2.27 o 
  -6   6   9        0.05       -1.80      1.36 o 
  -5   6   9       13.10       16.49      2.14 o 
  -4   6   9        0.00        1.94      1.80 o 
  -3   6   9       37.66       43.75      8.11 o 
  -2   6   9        4.89        3.51      1.82 o 
  -1   6   9       95.92      100.63      5.18 o 
   0   6   9      275.23      277.23      9.41 o 
   1   6   9        9.30        6.78      2.14 o 
   2   6   9        4.85        6.62      2.17 o 
   3   6   9        3.88        0.87      1.72 o 
   4   6   9        0.58        0.39      1.34 o 
   5   6   9        8.53        8.78      1.94 o 
   6   6   9        4.88        6.82      1.89 o 
   7   6   9       70.10       78.09      4.28 o 
   8   6   9       17.19       19.04      2.69 o 
   9   6   9        8.14        7.14      2.23 o 
  -7   7   9        8.39        7.99      2.78 o 
  -6   7   9       24.52       33.20      4.02 o 
  -5   7   9        1.09        3.64      2.38 o 
  -4   7   9       13.46       15.06      3.01 o 
  -3   7   9       35.97       40.44      5.43 o 
  -2   7   9       74.67       67.96      4.94 o 
  -1   7   9       83.44       93.83      7.46 o 
   0   7   9       47.60       41.76      4.02 o 
   1   7   9        0.23        0.07      2.94 o 
   2   7   9       30.39       30.82      6.14 o 
   3   7   9       17.33       16.79      2.58 o 
   4   7   9        0.42        0.65      1.75 o 
   5   7   9       23.63       21.25      2.86 o 
   6   7   9       29.67       29.99      3.64 o 
   7   7   9        1.70        2.71      2.02 o 
  -1   8   9       41.52       41.15      4.57 o 
   0   8   9       13.75       11.37      3.29 o 
 -14   0  10        1.37        1.98      2.25 o 
 -12   0  10      433.33      385.92     12.08 o 
 -10   0  10      819.41      844.27     21.23 o 
  -8   0  10       47.66       46.74      2.09 o 
  -6   0  10      519.25      563.36     11.20 o 
  -4   0  10     4500.04     5059.85     74.60 o 
  -2   0  10      431.56      497.36     17.47 o 
   0   0  10     1792.65     1900.60     41.28 o 
   2   0  10       97.85      117.10      2.51 o 
   4   0  10      102.03      125.27      2.52 o 
   6   0  10      227.24      199.05      4.27 o 
   8   0  10       51.03       52.82      1.88 o 
  10   0  10        0.71       -1.20      1.04 o 
  12   0  10        8.59        7.74      1.85 o 
  14   0  10      102.69      108.92      5.21 o 
 -15   1  10       82.24       88.22      4.23 o 
 -14   1  10       70.13       74.60      3.75 o 
 -13   1  10      196.41      200.36      9.06 o 
 -12   1  10      310.60      296.94      7.19 o 
 -11   1  10       15.02       13.95      1.75 o 
 -10   1  10      407.10      407.64      8.42 o 
  -9   1  10       11.24        8.07      1.25 o 
  -8   1  10       53.48       59.91      4.59 o 
  -7   1  10       63.05       69.62      1.39 o 
  -6   1  10       98.79      104.56      1.86 o 
  -5   1  10       13.91       17.75      0.71 o 
  -4   1  10      639.86      730.56      8.88 o 
  -3   1  10      128.83      122.11      2.05 o 
  -2   1  10       25.54       25.06      1.19 o 
  -1   1  10      615.37      679.33     10.90 o 
   0   1  10      586.29      642.97      9.31 o 
   1   1  10      107.37      106.67      1.53 o 
   2   1  10      122.88      158.80      2.28 o 
   3   1  10      172.51      214.02      2.71 o 
   4   1  10       69.11       64.31      1.34 o 
   5   1  10       53.83       64.37      1.70 o 
   6   1  10       37.12       34.36      1.23 o 
   7   1  10      515.31      486.41      6.70 o 
   8   1  10        1.61        1.64      0.55 o 
   9   1  10      456.10      406.77      6.08 o 
  10   1  10       13.77        9.52      1.01 o 
  11   1  10        4.17        2.59      1.00 o 
  12   1  10       99.46      103.29      3.14 o 
  13   1  10      153.00      185.02      5.06 o 
  14   1  10      153.45      169.21      5.02 o 
 -14   2  10       42.38       59.01      3.47 o 
 -13   2  10        4.47        5.04      1.42 o 
 -12   2  10        5.29        6.39      1.34 o 
 -11   2  10      471.39      440.99      8.13 o 
 -10   2  10        1.36        0.68      0.92 o 
  -9   2  10      250.25      223.73      5.40 o 
  -8   2  10       60.80       50.77      2.18 o 
  -7   2  10        0.19        0.73      0.46 o 
  -6   2  10       74.85       74.28      1.57 o 
  -5   2  10        7.99       12.44      0.64 o 
  -4   2  10      510.20      508.08      6.56 o 
  -3   2  10      449.91      463.94      5.96 o 
  -2   2  10     1934.33     2044.45     25.63 o 
  -1   2  10      115.29      121.44      2.05 o 
   0   2  10      412.12      423.15      5.27 o 
   1   2  10      402.15      464.61      5.78 o 
   2   2  10       88.26      130.33      3.07 o 
   3   2  10      570.37      599.14      8.58 o 
   4   2  10       59.79       50.33      1.61 o 
   5   2  10        5.20        9.87      0.72 o 
   6   2  10      306.27      303.04      4.46 o 
   7   2  10      446.41      443.13      6.90 o 
   8   2  10       52.52       52.08      2.14 o 
   9   2  10       49.19       45.03      2.16 o 
  10   2  10       12.41       12.37      1.68 o 
  11   2  10       23.71       21.72      2.15 o 
  12   2  10        0.08        0.41      1.38 o 
  13   2  10        8.60       11.01      2.08 o 
  14   2  10        5.33        6.15      2.37 o 
 -14   3  10        8.85       10.82      2.11 o 
 -13   3  10       68.85       66.86      3.56 o 
 -12   3  10       10.28       10.54      1.88 o 
 -11   3  10        2.28        2.72      1.15 o 
 -10   3  10      104.57      100.97      3.56 o 
  -9   3  10       60.90       46.21      1.81 o 
  -8   3  10      403.71      417.77      6.60 o 
  -7   3  10      245.82      211.98      4.44 o 
  -6   3  10        3.39        1.54      0.62 o 
  -5   3  10       63.10       60.86      1.66 o 
  -4   3  10       23.79       27.90      1.10 o 
  -3   3  10      118.15      141.22      4.79 o 
  -2   3  10      405.85      394.94      5.67 o 
  -1   3  10      589.51      673.09      9.03 o 
   0   3  10       65.07       80.57      1.58 o 
   1   3  10       21.39       17.71      1.05 o 
   2   3  10       29.85       30.17      1.17 o 
   3   3  10       15.50       19.52      0.98 o 
   4   3  10      111.63      110.18      3.09 o 
   5   3  10     1172.75     1108.99     16.39 o 
   6   3  10       89.49       92.59      3.06 o 
   7   3  10       15.19       15.48      1.53 o 
   8   3  10      336.19      308.75      8.02 o 
   9   3  10       16.39       14.23      2.57 o 
  10   3  10        4.46        3.32      1.58 o 
  11   3  10        7.98       12.81      2.22 o 
  12   3  10       27.80       20.92      2.77 o 
  13   3  10       81.47       86.86      4.71 o 
 -13   4  10       19.00       14.64      2.29 o 
 -12   4  10       22.55       22.92      2.46 o 
 -11   4  10        9.65        7.02      1.71 o 
 -10   4  10        1.42       -0.12      1.16 o 
  -9   4  10      173.88      166.34      4.84 o 
  -8   4  10      117.59      111.92      4.63 o 
  -7   4  10      262.69      252.32      4.99 o 
  -6   4  10      257.45      252.22      4.87 o 
  -5   4  10       46.60       36.67      1.74 o 
  -4   4  10     1054.50     1037.55     15.19 o 
  -3   4  10      693.88      710.53     10.72 o 
  -2   4  10       89.49      104.47      2.90 o 
  -1   4  10       40.41       41.09      1.46 o 
   0   4  10       80.73       66.26      2.69 o 
   1   4  10      216.20      224.90      5.70 o 
   2   4  10       29.00       28.96      1.99 o 
   3   4  10       46.29       49.30      2.17 o 
   4   4  10      850.99      784.65     17.33 o 
   5   4  10        0.00        0.28      0.90 o 
   6   4  10       18.09       18.16      1.67 o 
   7   4  10       78.47       74.42      3.60 o 
   8   4  10        2.42        3.19      1.52 o 
   9   4  10       16.71       20.87      2.42 o 
  10   4  10       88.48       85.85      4.32 o 
  11   4  10        2.34        0.15      1.75 o 
  12   4  10        1.80        5.13      2.12 o 
 -12   5  10       75.15       78.84      4.01 o 
 -11   5  10      138.83      174.11      6.14 o 
 -10   5  10        0.00       -0.20      1.41 o 
  -9   5  10       28.13       30.37      2.45 o 
  -8   5  10        1.31        1.36      1.24 o 
  -7   5  10       22.35       30.42      2.58 o 
  -6   5  10        3.78        3.05      1.76 o 
  -5   5  10      507.23      489.56     11.10 o 
  -4   5  10       91.51       91.02      2.90 o 
  -3   5  10       15.77       16.79      1.36 o 
  -2   5  10      202.13      183.02      6.74 o 
  -1   5  10        0.63       -1.37      1.30 o 
   0   5  10      118.36      118.37      4.09 o 
   1   5  10        3.03        1.99      1.16 o 
   2   5  10       98.12       85.33      3.48 o 
   3   5  10        8.28        4.80      1.45 o 
   4   5  10       12.84       12.85      1.92 o 
   5   5  10       66.65       77.29      3.75 o 
   6   5  10      100.84      106.01      4.44 o 
   7   5  10      173.09      171.57      5.94 o 
   8   5  10        3.39        4.59      1.80 o 
   9   5  10        3.55        4.62      1.87 o 
  10   5  10       29.21       33.24      3.22 o 
  11   5  10       39.41       38.43      3.51 o 
 -10   6  10        0.84        2.59      2.05 o 
  -9   6  10      151.36      157.53      5.24 o 
  -8   6  10        2.91        1.15      1.77 o 
  -7   6  10       95.06      107.01      4.72 o 
  -6   6  10        5.02        3.86      1.77 o 
  -5   6  10       97.59      101.74      4.28 o 
  -4   6  10       10.53        7.93      2.28 o 
  -3   6  10        5.02        4.40      2.04 o 
  -2   6  10       13.26       14.42      5.53 o 
  -1   6  10        3.81        0.77      1.67 o 
   0   6  10       92.28       81.48      5.37 o 
   1   6  10       60.82       53.25      3.88 o 
   2   6  10        8.89        6.31      2.16 o 
   3   6  10        5.64        6.40      1.75 o 
   4   6  10       16.11       15.70      2.26 o 
   5   6  10       37.36       38.77      5.60 o 
   6   6  10        0.73        0.75      1.58 o 
   7   6  10      228.62      235.70      8.06 o 
   8   6  10        0.51       -1.51      2.71 o 
   9   6  10       15.20       18.34      2.82 o 
  -7   7  10       32.94       37.73      7.76 o 
  -6   7  10       13.36       10.24      2.82 o 
  -5   7  10        4.33        4.83      2.46 o 
  -4   7  10        0.57       -1.71      1.93 o 
  -3   7  10        6.38        3.78      3.75 o 
  -2   7  10       92.30       87.80     11.87 o 
  -1   7  10       11.46        6.66      2.58 o 
   0   7  10        8.20       11.43      2.78 o 
   1   7  10      143.22      142.90      6.96 o 
   2   7  10       19.45       23.97      3.44 o 
   3   7  10       80.92       87.94      4.95 o 
   4   7  10      128.05      141.77      5.88 o 
   5   7  10       52.75       51.32      3.83 o 
   6   7  10        0.04        0.77      1.88 o 
 -15   0  11      110.18      115.03     11.28 o 
 -13   0  11       43.51       42.24      3.99 o 
 -11   0  11      191.52      187.55     10.22 o 
  -9   0  11        4.97        2.15      1.34 o 
  -7   0  11        0.09        1.52      0.86 o 
  -5   0  11      528.18      555.75      9.48 o 
  -3   0  11      900.33     1098.42     19.92 o 
  -1   0  11     1724.99     1783.68     56.49 o 
   1   0  11       62.32       83.59      2.49 o 
   3   0  11     2397.33     2775.65     42.57 o 
   5   0  11        2.38        4.67      0.67 o 
   7   0  11        6.33        4.53      0.95 o 
   9   0  11     1483.35     1286.00     43.97 o 
  11   0  11       36.16       31.16      2.99 o 
  13   0  11       32.39       34.45      4.42 o 
 -15   1  11       14.06       14.13      2.34 o 
 -14   1  11       19.88       23.29      3.55 o 
 -13   1  11       37.17       39.65      2.91 o 
 -12   1  11       19.44       21.27      2.61 o 
 -11   1  11        7.34        9.91      1.58 o 
 -10   1  11       43.90       40.21      2.27 o 
  -9   1  11        0.13       -0.15      0.85 o 
  -8   1  11       24.10       18.22      1.49 o 
  -7   1  11        2.00        1.09      0.55 o 
  -6   1  11      202.73      216.41      3.43 o 
  -5   1  11      343.30      376.56      5.02 o 
  -4   1  11      281.53      320.28      4.24 o 
  -3   1  11        5.31        5.59      0.61 o 
  -2   1  11     2741.72     2947.55     44.95 o 
  -1   1  11      130.34      148.36      3.07 o 
   0   1  11      516.02      635.00      9.24 o 
   1   1  11      150.09      177.67      2.26 o 
   2   1  11        5.19        2.16      0.40 o 
   3   1  11       17.17       19.77      0.72 o 
   4   1  11     1300.41     1403.40     13.30 o 
   5   1  11       33.58       32.79      0.93 o 
   6   1  11      196.94      176.16      3.06 o 
   7   1  11      312.20      315.12      4.45 o 
   8   1  11      207.79      198.87      3.53 o 
   9   1  11       56.01       54.07      2.22 o 
  10   1  11       66.53       56.52      2.65 o 
  11   1  11       26.97       30.32      1.97 o 
  12   1  11        7.56       11.23      1.82 o 
  13   1  11       17.93       18.70      2.36 o 
  14   1  11       57.85       67.22      3.72 o 
 -14   2  11       45.97       40.36      3.04 o 
 -13   2  11        0.37        0.28      1.37 o 
 -12   2  11       46.27       50.76      3.16 o 
 -11   2  11       24.59       25.70      1.84 o 
 -10   2  11        6.79        4.46      1.11 o 
  -9   2  11      313.62      271.44      4.90 o 
  -8   2  11      188.71      161.10      3.26 o 
  -7   2  11      171.80      160.11      4.28 o 
  -6   2  11      508.68      545.11      7.76 o 
  -5   2  11       13.09       14.86      0.76 o 
  -4   2  11       62.23       84.31      1.65 o 
  -3   2  11      225.43      229.01      3.97 o 
  -2   2  11      945.81     1016.04     13.21 o 
  -1   2  11       39.05       30.42      1.27 o 
   0   2  11        4.44        5.84      0.43 o 
   1   2  11       11.46       19.35      0.66 o 
   2   2  11      170.54      190.01      3.19 o 
   3   2  11      147.87      151.25      2.81 o 
   4   2  11       64.43       86.35      2.64 o 
   5   2  11      557.13      528.28      7.36 o 
   7   2  11     1603.98     1567.44     22.71 o 
   8   2  11        1.75        0.99      1.03 o 
   9   2  11        3.19       -0.07      1.05 o 
  10   2  11        7.40        7.23      2.92 o 
  11   2  11       18.16       17.04      2.00 o 
  12   2  11       40.91       49.14      3.07 o 
  13   2  11       22.93       22.73      3.03 o 
  14   2  11        0.20       -2.70      1.80 o 
 -14   3  11        0.83       -0.38      1.60 o 
 -13   3  11       16.78       22.47      3.74 o 
 -12   3  11       67.41       75.46      3.60 o 
 -11   3  11        2.55        2.53      1.34 o 
 -10   3  11       98.26       95.81      3.59 o 
  -9   3  11       92.69       89.48      2.65 o 
  -8   3  11       68.55       68.27      2.07 o 
  -7   3  11       51.23       53.07      2.81 o 
  -6   3  11      310.50      308.76      8.36 o 
  -5   3  11      276.59      263.69      4.69 o 
  -4   3  11      431.97      426.47      7.02 o 
  -3   3  11      122.75      134.72      2.62 o 
  -2   3  11      221.17      209.12      3.49 o 
  -1   3  11     1032.55     1149.71     14.83 o 
   0   3  11       81.81       82.83      1.75 o 
   1   3  11       15.02       18.52      3.82 o 
   2   3  11       50.33       65.84      2.11 o 
   3   3  11      154.06      189.84      4.76 o 
   4   3  11       94.26       97.23      2.42 o 
   5   3  11      157.63      158.12      4.01 o 
   6   3  11       87.67       83.84      2.92 o 
   7   3  11       68.60       68.15      3.24 o 
   8   3  11        2.34        0.39      1.47 o 
   9   3  11       18.13       21.62      2.32 o 
  10   3  11        1.13        1.06      2.25 o 
  11   3  11      107.30      111.33      4.90 o 
  12   3  11        4.45        7.89      2.14 o 
  13   3  11        1.81        4.24      2.14 o 
 -13   4  11       11.48       16.01      2.34 o 
 -12   4  11        0.32       -0.96      1.38 o 
 -11   4  11        1.38        2.31      1.47 o 
 -10   4  11        2.34        3.35      1.42 o 
  -9   4  11       15.11       15.49      1.82 o 
  -8   4  11        9.57        9.00      1.26 o 
  -7   4  11       36.55       37.84      2.14 o 
  -6   4  11        1.16       -1.29      0.86 o 
  -5   4  11      476.22      474.47      9.06 o 
  -4   4  11       83.14       81.71      2.45 o 
  -3   4  11        8.13        9.04      0.94 o 
  -2   4  11      572.17      579.93      9.09 o 
  -1   4  11      431.96      443.73      8.00 o 
   0   4  11        0.30        0.29      0.92 o 
   1   4  11       40.74       38.56      2.09 o 
   2   4  11      348.52      290.23      6.96 o 
   3   4  11      236.44      216.90      5.19 o 
   4   4  11      324.99      281.78      6.76 o 
   5   4  11      122.33      109.68      4.11 o 
   6   4  11      336.69      314.29      9.39 o 
   7   4  11      141.69      124.62      5.11 o 
   8   4  11       19.65       15.00      2.12 o 
   9   4  11       19.73       17.97      2.36 o 
  10   4  11      230.92      234.31      7.43 o 
  11   4  11      236.31      239.73      7.76 o 
  12   4  11        7.84        5.98      2.27 o 
 -11   5  11        5.95        5.04      1.87 o 
 -10   5  11       49.80       48.53      3.34 o 
  -9   5  11       71.01       81.56      3.61 o 
  -8   5  11       28.13       24.76      2.55 o 
  -7   5  11       23.11       28.20      2.10 o 
  -6   5  11        7.93       11.67      1.87 o 
  -5   5  11       29.98       33.16      2.41 o 
  -4   5  11      134.24      139.85      4.62 o 
  -3   5  11      127.40      133.69      5.28 o 
  -2   5  11      319.07      326.85     11.51 o 
  -1   5  11       38.54       39.30      3.08 o 
   0   5  11       10.41        7.35      1.91 o 
   1   5  11        0.63       -0.59      1.29 o 
   2   5  11        1.13        0.96      1.54 o 
   3   5  11        0.48       -0.64      1.16 o 
   4   5  11       69.72       55.06      3.14 o 
   5   5  11      226.48      215.60      6.58 o 
   6   5  11        3.38        1.26      2.91 o 
   7   5  11      324.69      346.06     11.11 o 
   8   5  11        7.93        9.00      2.08 o 
   9   5  11        0.98        0.93      1.74 o 
  10   5  11        1.48        2.84      1.90 o 
  11   5  11        0.00        1.01      1.92 o 
  -9   6  11        2.92        4.86      1.85 o 
  -8   6  11        7.35        9.20      2.19 o 
  -7   6  11       27.44       35.98      3.03 o 
  -6   6  11        9.93       11.09      2.07 o 
  -5   6  11       13.47       15.28      2.87 o 
  -4   6  11       73.91       74.05     10.65 o 
  -3   6  11       96.04      108.64      8.55 o 
  -2   6  11       56.54       55.30      4.00 o 
  -1   6  11        0.07       -0.54      1.56 o 
   0   6  11        0.08        1.94      1.76 o 
   1   6  11        6.82        5.98      2.13 o 
   2   6  11       22.34       16.59      2.66 o 
   3   6  11        0.63        1.54      1.52 o 
   4   6  11       17.69       14.24      2.23 o 
   5   6  11       68.48       67.04      3.87 o 
   6   6  11        3.82        1.50      1.70 o 
   7   6  11       60.68       45.84      3.53 o 
   8   6  11        5.35        2.41      1.96 o 
   9   6  11       50.38       66.08      4.37 o 
  -6   7  11        6.31        4.14      2.56 o 
  -5   7  11       38.55       38.57     11.03 o 
  -4   7  11       59.48       61.58      4.82 o 
  -3   7  11       13.07       13.26      2.96 o 
  -2   7  11       19.36       16.69      3.11 o 
  -1   7  11       36.40       48.67     10.07 o 
   0   7  11        2.33       -0.04      2.08 o 
   1   7  11       23.80       26.64      3.55 o 
   2   7  11       31.99       33.65      3.92 o 
   3   7  11       64.57       73.43      5.80 o 
   4   7  11        9.75        6.67      3.21 o 
   5   7  11        0.34        2.50      1.93 o 
   6   7  11        8.76        8.25      2.36 o 
 -14   0  12      213.07      228.77      9.30 o 
 -12   0  12       48.23       43.94      4.73 o 
 -10   0  12        0.03       -0.35      1.38 o 
  -8   0  12       20.20       10.98      1.76 o 
  -6   0  12      241.77      262.83      6.00 o 
  -4   0  12        1.72        1.22      0.55 o 
  -2   0  12      521.57      560.78     19.96 o 
   0   0  12      149.22      184.41      5.31 o 
   2   0  12      360.93      363.05      6.36 o 
   4   0  12      557.72      583.33     10.00 o 
   6   0  12        1.02        3.17      0.79 o 
   8   0  12       19.73       11.29      1.51 o 
  10   0  12       63.10       59.62      4.04 o 
  12   0  12        7.65        3.41      2.21 o 
  14   0  12      453.40      512.64     17.94 o 
 -14   1  12       30.47       37.01      2.96 o 
 -13   1  12       35.87       35.18      2.75 o 
 -12   1  12      141.21      135.66      4.55 o 
 -11   1  12       45.24       49.62      2.71 o 
 -10   1  12       83.12       78.33      4.54 o 
  -9   1  12        1.83        2.97      1.06 o 
  -8   1  12       44.75       44.27      2.10 o 
  -7   1  12        6.22        9.92      1.04 o 
  -6   1  12        1.13        2.89      0.57 o 
  -5   1  12       10.60       11.03      0.63 o 
  -4   1  12      260.15      284.80      4.48 o 
  -3   1  12      376.24      427.99      5.89 o 
  -2   1  12       39.63       48.36      1.83 o 
  -1   1  12      248.41      265.52      4.93 o 
   0   1  12      109.34      118.73      2.27 o 
   1   1  12       12.14        8.18      0.46 o 
   2   1  12        5.37        7.24      0.49 o 
   3   1  12      435.16      464.20      5.36 o 
   4   1  12       19.61       17.96      0.73 o 
   5   1  12      224.31      218.26      2.86 o 
   6   1  12      101.65      106.38      2.23 o 
   7   1  12      316.18      330.80      5.46 o 
   8   1  12      114.94      116.23      3.90 o 
   9   1  12        9.93       10.89      1.32 o 
  10   1  12       24.19       26.91      2.28 o 
  11   1  12        0.35        0.97      1.29 o 
  12   1  12        1.06        0.50      1.41 o 
  13   1  12        0.89       -2.20      1.47 o 
  14   1  12       11.09       12.14      3.62 o 
 -14   2  12        3.34        3.00      1.76 o 
 -13   2  12       17.00       14.53      2.17 o 
 -12   2  12        0.68        1.88      1.39 o 
 -11   2  12      356.19      341.54      8.51 o 
 -10   2  12        2.96        0.93      1.08 o 
  -9   2  12      141.05      134.68      3.49 o 
  -8   2  12      176.52      151.45      3.62 o 
  -7   2  12        0.83        2.27      0.80 o 
  -6   2  12       92.60       99.67      2.88 o 
  -5   2  12      485.52      484.18      9.53 o 
  -4   2  12      515.26      528.08      7.45 o 
  -3   2  12      311.68      315.67      4.73 o 
  -2   2  12      498.96      515.78      7.11 o 
  -1   2  12      597.63      656.33      9.51 o 
   0   2  12       47.56       59.45      1.77 o 
   1   2  12      162.51      153.85      2.51 o 
   2   2  12       58.25       65.92      1.53 o 
   3   2  12        9.54       11.22      0.61 o 
   4   2  12      122.46      112.14      2.10 o 
   5   2  12        0.09        0.26      0.66 o 
   6   2  12       90.35       88.78      3.08 o 
   7   2  12      617.64      583.52     10.79 o 
   8   2  12       47.94       40.65      2.23 o 
   9   2  12       86.01       88.93      3.74 o 
  10   2  12       23.86       26.35      2.18 o 
  11   2  12       47.00       52.85      3.38 o 
  12   2  12      150.80      160.30      5.25 o 
  13   2  12        0.32        0.37      1.58 o 
 -13   3  12       57.13       60.43      3.49 o 
 -12   3  12        0.00        0.00      1.52 o 
 -11   3  12        0.70        0.78      1.31 o 
 -10   3  12       15.03       15.31      2.22 o 
  -9   3  12      180.07      172.68      4.17 o 
  -8   3  12        0.44        0.04      0.84 o 
  -7   3  12        7.06       11.25      1.35 o 
  -6   3  12      254.74      245.78      4.82 o 
  -5   3  12       39.64       39.71      1.91 o 
  -4   3  12      133.29      131.58      3.42 o 
  -3   3  12       10.80       13.88      1.09 o 
  -2   3  12        2.39        1.63      0.55 o 
  -1   3  12       96.16      104.07      2.12 o 
   0   3  12       88.36      104.37      2.01 o 
   1   3  12        5.76        5.19      0.62 o 
   2   3  12       21.48       26.30      1.48 o 
   3   3  12       30.83       24.62      1.43 o 
   4   3  12       72.72       62.72      2.39 o 
   5   3  12       43.60       46.41      2.53 o 
   6   3  12       99.76      102.99      3.84 o 
   7   3  12      127.07      124.73      4.41 o 
   8   3  12      162.52      153.72      6.20 o 
   9   3  12      141.81      127.08      4.89 o 
  10   3  12       80.12       87.38      5.38 o 
  11   3  12        0.91        0.47      1.53 o 
  12   3  12        0.16       -0.94      1.73 o 
  13   3  12        0.56        0.74      1.97 o 
 -12   4  12       72.91       79.07      3.88 o 
 -11   4  12        0.59       -0.20      1.40 o 
 -10   4  12       22.82       31.20      2.44 o 
  -9   4  12        3.56        4.64      1.42 o 
  -8   4  12        3.94        5.17      1.16 o 
  -7   4  12       16.60       14.80      1.57 o 
  -6   4  12      115.49      119.37      3.63 o 
  -5   4  12        2.90        5.39      1.17 o 
  -4   4  12      852.51      830.52     21.08 o 
  -3   4  12      135.53      133.25      5.18 o 
  -2   4  12      113.56      114.93      2.77 o 
  -1   4  12      440.95      449.95     13.27 o 
   0   4  12      312.15      296.47      8.69 o 
   1   4  12        0.21       -0.11      1.20 o 
   2   4  12       16.15       12.44      1.91 o 
   3   4  12        1.01       -1.41      0.94 o 
   4   4  12       19.83       20.35      1.93 o 
   5   4  12      103.30       89.57      3.70 o 
   6   4  12      112.68      110.68      4.28 o 
   7   4  12       10.93       10.23      1.79 o 
   8   4  12       27.11       23.92      2.47 o 
   9   4  12        1.90        4.11      1.75 o 
  10   4  12        0.28        0.18      1.55 o 
  11   4  12       13.65       12.05      2.39 o 
  12   4  12        7.13       16.91      3.78 o 
 -11   5  12       46.55       54.72      3.35 o 
 -10   5  12      159.06      157.70      6.17 o 
  -9   5  12        0.40        0.99      1.77 o 
  -8   5  12        0.85        0.69      1.72 o 
  -7   5  12       27.68       31.95      3.60 o 
  -6   5  12        5.19        7.93      1.74 o 
  -5   5  12       55.65       55.49      2.98 o 
  -4   5  12       62.13       62.07      3.05 o 
  -3   5  12      364.04      374.28     13.21 o 
  -2   5  12       25.78       27.14      2.75 o 
  -1   5  12       86.00       88.02      4.43 o 
   0   5  12       98.70       99.37      4.78 o 
   1   5  12       14.80       14.04      3.44 o 
   2   5  12       24.79       22.20      3.26 o 
   3   5  12        2.63        2.21      1.38 o 
   4   5  12       15.31       14.65      2.05 o 
   5   5  12      108.46      101.36      4.31 o 
   6   5  12       12.37       15.83      2.24 o 
   7   5  12        0.13        0.22      1.49 o 
   8   5  12       23.34       25.03      2.78 o 
   9   5  12        1.59        1.44      1.78 o 
  10   5  12       14.09       15.28      2.69 o 
  -9   6  12       52.90       47.91      3.52 o 
  -8   6  12       19.69       27.25      4.54 o 
  -7   6  12        0.80        0.86      2.01 o 
  -6   6  12       74.11       73.74      4.93 o 
  -5   6  12        0.34        0.15      1.84 o 
  -4   6  12        0.20        0.80      1.72 o 
  -3   6  12        1.43        1.54      2.18 o 
  -2   6  12       87.08       92.79      5.10 o 
  -1   6  12       74.37       66.16      4.35 o 
   0   6  12       34.56       33.47      3.33 o 
   1   6  12        3.19        2.04      1.85 o 
   2   6  12        2.66        3.93      2.03 o 
   3   6  12        1.05        0.60      1.45 o 
   4   6  12       71.39       66.64      3.83 o 
   5   6  12        0.01        2.01      1.66 o 
   6   6  12      316.78      293.27      8.68 o 
   7   6  12       17.31       18.32      2.68 o 
   8   6  12       24.50       26.31      3.06 o 
  -6   7  12        5.21        2.63      2.34 o 
  -5   7  12        0.15       -1.87      2.11 o 
  -4   7  12       33.33       40.93      4.24 o 
  -3   7  12       11.46       16.16      3.12 o 
  -2   7  12      101.58      113.10     10.69 o 
  -1   7  12       55.73       46.17      4.31 o 
   0   7  12       50.23       47.43      4.32 o 
   1   7  12       71.69       70.51      5.09 o 
   2   7  12        4.69        8.58      2.74 o 
   3   7  12        0.03       -0.55      1.68 o 
   4   7  12       20.94       19.12      2.79 o 
   5   7  12        9.07        9.98      2.42 o 
 -13   0  13       54.98       66.93      4.86 o 
 -11   0  13      207.48      200.73     10.34 o 
  -9   0  13        6.00       10.12      1.91 o 
  -7   0  13        5.98       15.80      1.84 o 
  -5   0  13       31.50       34.48      1.50 o 
  -3   0  13       41.52       48.90      1.42 o 
  -1   0  13      679.49      662.04     15.49 o 
   1   0  13      192.05      216.73      4.95 o 
   3   0  13      282.98      284.16      5.38 o 
   5   0  13     2006.08     2089.13     29.16 o 
   7   0  13      122.14       93.59      3.43 o 
   9   0  13       28.16       27.42      2.53 o 
  11   0  13      230.32      208.07      8.10 o 
  13   0  13       63.12       74.96      5.44 o 
 -14   1  13       87.36       94.14      4.25 o 
 -13   1  13        7.10        5.79      1.73 o 
 -12   1  13      363.32      352.88      8.20 o 
 -11   1  13       52.44       48.22      2.70 o 
 -10   1  13       73.11       78.92      3.11 o 
  -9   1  13       35.62       27.11      3.26 o 
  -8   1  13       41.45       37.48      2.47 o 
  -7   1  13      225.99      232.75      5.48 o 
  -6   1  13       68.82       68.75      2.00 o 
  -5   1  13      356.42      397.87      5.28 o 
  -4   1  13        5.03        4.83      0.53 o 
  -3   1  13      286.85      277.98      4.02 o 
  -2   1  13        5.54        4.42      0.63 o 
  -1   1  13      967.96     1075.04     16.83 o 
   0   1  13      118.83      126.19      2.23 o 
   1   1  13      430.71      475.67      5.67 o 
   2   1  13        6.60       10.85      0.59 o 
   3   1  13       50.39       43.39      1.11 o 
   4   1  13       60.33       61.19      1.68 o 
   5   1  13        9.99        9.57      0.76 o 
   6   1  13      195.90      182.54      3.88 o 
   7   1  13       32.33       28.82      1.43 o 
   8   1  13      288.66      286.11      5.55 o 
   9   1  13       22.24       17.61      1.55 o 
  10   1  13       27.27       26.21      1.83 o 
  11   1  13        0.05        2.28      1.37 o 
  12   1  13        4.88        5.58      1.76 o 
  13   1  13        9.20       12.33      2.17 o 
 -14   2  13      106.85      102.78      4.45 o 
 -13   2  13      111.28       94.89      4.10 o 
 -12   2  13       15.53       13.93      1.99 o 
 -11   2  13      323.71      315.48      7.44 o 
 -10   2  13       35.75       22.73      1.98 o 
  -9   2  13       16.13       11.49      1.97 o 
  -8   2  13        2.91        2.46      0.89 o 
  -7   2  13      364.01      350.50      6.33 o 
  -6   2  13       13.07       15.97      2.18 o 
  -5   2  13       14.42       14.47      1.43 o 
  -4   2  13        0.91        1.62      0.56 o 
  -3   2  13       87.12       69.82      1.65 o 
  -2   2  13       12.68        4.71      0.57 o 
  -1   2  13       27.99       32.83      1.66 o 
   0   2  13       76.29       76.87      1.65 o 
   1   2  13       13.21       12.94      0.61 o 
   2   2  13        1.40        0.53      0.39 o 
   3   2  13        0.00       -0.44      0.44 o 
   4   2  13      670.86      659.41      9.14 o 
   5   2  13       54.74       51.91      2.31 o 
   6   2  13       98.37       94.50      3.05 o 
   7   2  13       57.17       56.96      2.56 o 
   8   2  13        0.80        3.11      1.58 o 
   9   2  13      257.24      242.10      5.32 o 
  10   2  13      136.44      140.75      3.94 o 
  11   2  13       13.69       16.35      2.05 o 
  12   2  13      282.18      326.31      9.71 o 
  13   2  13        0.47        1.95      1.73 o 
 -13   3  13        1.31        2.50      1.66 o 
 -12   3  13      184.97      175.78      5.52 o 
 -11   3  13        4.56        1.20      1.39 o 
 -10   3  13       34.58       35.89      2.44 o 
  -9   3  13       64.74       58.01      2.42 o 
  -8   3  13       65.15       57.92      2.31 o 
  -7   3  13      105.65      102.41      3.25 o 
  -6   3  13        5.23        5.65      1.10 o 
  -5   3  13      324.62      325.93      6.58 o 
  -4   3  13     1801.31     1786.97     28.39 o 
  -3   3  13     2628.39     2633.09     40.87 o 
  -2   3  13     1140.96     1205.81     19.26 o 
  -1   3  13        1.22        5.77      1.09 o 
   0   3  13      104.37      113.54      3.99 o 
   1   3  13      208.26      209.77      4.92 o 
   2   3  13       23.00       28.30      1.83 o 
   3   3  13       64.24       53.55      2.51 o 
   4   3  13        6.39        4.25      1.16 o 
   5   3  13       74.96       68.55      3.37 o 
   6   3  13       71.64       72.67      3.23 o 
   7   3  13       12.17       12.78      2.02 o 
   8   3  13        3.65        3.46      1.44 o 
   9   3  13        1.73        3.45      1.54 o 
  10   3  13        2.20        1.75      1.61 o 
  11   3  13       23.63       18.84      3.15 o 
  12   3  13       52.13       66.68      4.21 o 
 -12   4  13      106.93      118.60      4.96 o 
 -11   4  13        6.51        8.14      1.82 o 
 -10   4  13       17.72       20.06      2.18 o 
  -9   4  13       30.19       27.69      2.22 o 
  -8   4  13       36.11       33.49      1.97 o 
  -7   4  13       39.34       40.06      2.67 o 
  -6   4  13        0.14       -0.44      0.93 o 
  -5   4  13      186.68      181.65      5.26 o 
  -4   4  13       81.99       76.30      3.15 o 
  -3   4  13       59.08       66.56      2.78 o 
  -2   4  13        4.44        4.23      1.50 o 
  -1   4  13       55.34       54.08      2.53 o 
   0   4  13        0.24       -0.04      1.19 o 
   1   4  13       41.90       26.39      2.34 o 
   2   4  13        2.85        2.26      1.41 o 
   3   4  13      125.50      101.41      5.45 o 
   4   4  13      106.81       96.61      3.81 o 
   5   4  13       15.14       10.60      1.70 o 
   6   4  13        9.81       12.02      1.84 o 
   7   4  13       26.38       25.83      2.74 o 
   8   4  13        3.40        6.30      1.71 o 
   9   4  13        5.88        2.16      1.61 o 
  10   4  13        8.52        8.18      4.05 o 
  11   4  13        0.00       -2.29      1.59 o 
 -11   5  13       68.54       82.01      4.03 o 
 -10   5  13        0.66       -0.95      1.46 o 
  -9   5  13       49.62       48.77      2.96 o 
  -8   5  13       65.86       70.46      3.81 o 
  -7   5  13      110.65      120.90      4.05 o 
  -6   5  13      326.57      353.58      7.74 o 
  -5   5  13       66.89       66.49      5.29 o 
  -4   5  13       74.38       65.50      6.96 o 
  -3   5  13        3.29        4.04      1.73 o 
  -2   5  13       29.90       27.73      2.76 o 
  -1   5  13        1.60        2.32      1.60 o 
   0   5  13      577.34      588.11     15.80 o 
   1   5  13      171.96      159.23      6.32 o 
   2   5  13       21.85       15.31      2.30 o 
   3   5  13       77.74       70.36      3.47 o 
   4   5  13        4.33        3.95      1.51 o 
   5   5  13        8.19        9.23      1.92 o 
   6   5  13        9.70        9.57      1.93 o 
   7   5  13        0.14       -0.94      2.24 o 
   8   5  13       14.79       12.95      2.26 o 
   9   5  13       37.48       48.87      3.64 o 
  10   5  13       16.92       18.93      4.43 o 
  -9   6  13        2.32        4.33      2.00 o 
  -8   6  13       88.13       93.65      5.83 o 
  -7   6  13        0.00       -1.48      1.88 o 
  -6   6  13        0.03        1.78      2.01 o 
  -5   6  13        4.75        0.65      1.94 o 
  -4   6  13       26.39       26.56      3.19 o 
  -3   6  13       10.34       10.62      2.43 o 
  -2   6  13        1.28        3.03      1.98 o 
  -1   6  13        4.77        2.03      1.78 o 
   0   6  13        0.01        0.61      1.63 o 
   1   6  13        0.11       -2.05      1.57 o 
   2   6  13       42.93       41.18      3.78 o 
   3   6  13        0.86        0.92      1.46 o 
   4   6  13       90.73       90.73      7.34 o 
   5   6  13       16.20       14.52      2.34 o 
   6   6  13      166.83      176.01      6.54 o 
   7   6  13       44.04       53.03      3.83 o 
   8   6  13        0.03        0.27      1.81 o 
  -5   7  13       13.99       11.07      3.04 o 
  -4   7  13       17.26       19.22      3.41 o 
  -3   7  13       66.42       71.38      5.14 o 
  -2   7  13        0.41        1.37      2.23 o 
  -1   7  13       13.29       19.74      3.86 o 
   0   7  13        4.66        6.72      2.50 o 
   1   7  13        7.21       10.24      2.83 o 
   2   7  13        0.28        0.06      2.10 o 
   3   7  13        8.57        6.76      2.80 o 
   4   7  13       29.02       35.02      3.53 o 
 -14   0  14       78.69       71.29      5.32 o 
 -12   0  14       23.56       24.11      3.20 o 
 -10   0  14      127.71      112.28     11.43 o 
  -8   0  14       27.83       35.75      2.70 o 
  -6   0  14      459.46      486.71     12.44 o 
  -4   0  14        0.02        0.59      0.52 o 
  -2   0  14      245.21      276.18     11.70 o 
   0   0  14      812.33      856.34     21.01 o 
   2   0  14       15.09       26.70      1.20 o 
   4   0  14      392.13      422.06      7.71 o 
   6   0  14       10.44       11.60      1.43 o 
   8   0  14       43.73       49.03      2.63 o 
  10   0  14      226.27      216.18      8.08 o 
  12   0  14       38.74       31.88      3.85 o 
 -14   1  14        5.55        6.51      1.90 o 
 -13   1  14       69.84       74.84      3.68 o 
 -12   1  14       42.13       39.74      2.73 o 
 -11   1  14        2.82        1.79      1.28 o 
 -10   1  14       10.29        9.84      1.51 o 
  -9   1  14       37.11       27.20      2.78 o 
  -8   1  14        8.83        2.87      1.08 o 
  -7   1  14       10.98        7.71      1.29 o 
  -6   1  14       16.26       19.07      1.21 o 
  -5   1  14      102.36      110.86      2.23 o 
  -4   1  14       46.53       64.94      1.90 o 
  -3   1  14       63.95       68.42      1.58 o 
  -2   1  14       78.89       91.16      2.25 o 
  -1   1  14        7.90        5.46      0.49 o 
   0   1  14        1.60        0.75      0.42 o 
   1   1  14        5.70        5.75      0.52 o 
   2   1  14      273.93      294.35      3.89 o 
   3   1  14       80.22      103.12      2.03 o 
   4   1  14       63.48       53.87      1.53 o 
   5   1  14      112.55      106.36      2.48 o 
   6   1  14     1267.15     1211.61     16.31 o 
   7   1  14        7.65        9.24      1.05 o 
   8   1  14       88.76       75.61      2.79 o 
   9   1  14      267.72      263.73      5.57 o 
  10   1  14      186.65      184.15      5.50 o 
  11   1  14       71.15       77.40      4.94 o 
  12   1  14       18.29       20.27      2.33 o 
  13   1  14       11.42       13.15      2.24 o 
 -14   2  14        0.64        0.18      1.67 o 
 -13   2  14      101.12      105.49      4.38 o 
 -12   2  14       33.21       32.28      2.60 o 
 -11   2  14       67.70       61.01      3.06 o 
 -10   2  14       62.34       61.97      2.92 o 
  -9   2  14       38.97       32.54      2.11 o 
  -8   2  14       16.29       15.60      1.69 o 
  -7   2  14        2.88        2.25      0.83 o 
  -6   2  14        1.82        1.01      0.83 o 
  -5   2  14        2.22        1.79      0.82 o 
  -4   2  14       64.76       68.38      2.91 o 
  -3   2  14       24.27       31.41      1.11 o 
  -2   2  14      648.70      682.86      9.47 o 
  -1   2  14      362.43      376.76      5.41 o 
   0   2  14       29.04       32.51      1.34 o 
   1   2  14       30.50       30.10      0.97 o 
   2   2  14       84.79       88.14      1.62 o 
   3   2  14      211.34      213.02      4.96 o 
   4   2  14       87.08       92.39      3.06 o 
   5   2  14      263.10      261.45      5.59 o 
   6   2  14      131.00      123.12      3.54 o 
   7   2  14       58.42       51.12      2.14 o 
   8   2  14       50.42       48.98      2.21 o 
   9   2  14       15.36       11.16      1.46 o 
  10   2  14       13.88       18.90      1.75 o 
  11   2  14       12.95       12.17      1.91 o 
  12   2  14       21.10       25.10      2.53 o 
  13   2  14       43.37       44.25      3.25 o 
 -13   3  14        6.78        6.61      1.93 o 
 -12   3  14       54.53       56.14      3.31 o 
 -11   3  14       76.33       72.15      3.43 o 
 -10   3  14       26.58       30.99      2.32 o 
  -9   3  14       44.70       45.00      2.65 o 
  -8   3  14       10.79        9.99      1.27 o 
  -7   3  14       15.31       20.50      1.64 o 
  -6   3  14      234.57      232.22      5.30 o 
  -5   3  14       86.32       83.79      4.35 o 
  -4   3  14      241.22      243.68      8.93 o 
  -3   3  14        0.09        1.68      0.90 o 
  -2   3  14       44.60       41.26      2.08 o 
  -1   3  14        4.23        4.12      2.40 o 
   0   3  14      146.43      157.35      6.59 o 
   1   3  14       64.78       55.06      3.84 o 
   2   3  14      236.08      197.55      5.18 o 
   3   3  14      668.94      634.05     13.04 o 
   4   3  14       21.43       13.67      1.59 o 
   5   3  14      590.68      564.86     12.20 o 
   6   3  14      111.99      105.33      3.97 o 
   7   3  14       88.81       84.14      3.73 o 
   8   3  14        2.32        1.95      1.41 o 
   9   3  14       12.20       12.33      2.04 o 
  10   3  14      110.49      117.90      5.01 o 
  11   3  14       26.09       23.87      3.67 o 
  12   3  14       27.86       27.58      3.10 o 
 -12   4  14        3.46        4.62      1.80 o 
 -11   4  14       39.12       36.05      3.77 o 
 -10   4  14        1.14       -0.89      1.26 o 
  -9   4  14        0.37        0.05      1.20 o 
  -8   4  14        7.87       10.49      1.42 o 
  -7   4  14       37.72       39.05      2.25 o 
  -6   4  14       19.07       17.36      1.73 o 
  -5   4  14       49.11       48.29      2.31 o 
  -4   4  14      329.76      334.75     10.33 o 
  -3   4  14      170.20      159.65      4.57 o 
  -2   4  14      137.26      133.69      3.97 o 
  -1   4  14       78.70       79.59      3.89 o 
   0   4  14        4.19        3.97      1.60 o 
   1   4  14       12.82        6.23      2.39 o 
   2   4  14       75.15       78.52      3.72 o 
   3   4  14       22.03       13.08      2.18 o 
   4   4  14        2.42        3.29      1.30 o 
   5   4  14      246.94      243.00      6.84 o 
   6   4  14      350.89      340.63      8.82 o 
   7   4  14       16.32       16.71      2.14 o 
   8   4  14      133.68      141.69      5.33 o 
   9   4  14        2.48        0.84      1.66 o 
  10   4  14        3.10        3.22      1.92 o 
  11   4  14       17.85       16.82      2.75 o 
 -10   5  14        0.17       -0.97      1.41 o 
  -9   5  14       13.57       12.76      1.99 o 
  -8   5  14       18.92       31.25      2.78 o 
  -7   5  14        0.11        0.18      1.23 o 
  -6   5  14        0.57       -0.08      1.14 o 
  -5   5  14       88.86       93.99      4.32 o 
  -4   5  14      421.49      419.02     12.35 o 
  -3   5  14       11.11       10.82      4.94 o 
  -2   5  14       20.13       22.75      2.67 o 
  -1   5  14       25.52       24.05      2.63 o 
   0   5  14       51.29       58.58      3.76 o 
   1   5  14        0.99        0.09      1.45 o 
   2   5  14        3.11        0.72      1.58 o 
   3   5  14      231.36      199.12      6.18 o 
   4   5  14       41.40       32.66      2.66 o 
   5   5  14        3.73        1.84      1.44 o 
   6   5  14       17.28       14.03      2.18 o 
   7   5  14       43.19       47.66      3.38 o 
   8   5  14       10.92       11.75      2.32 o 
   9   5  14       89.01      102.91      4.95 o 
  -8   6  14       46.32       51.08      4.50 o 
  -7   6  14       10.47       10.62      2.69 o 
  -6   6  14        0.69       -1.62      1.49 o 
  -5   6  14       45.68       45.10      3.95 o 
  -4   6  14        0.53       -1.21      3.05 o 
  -3   6  14       13.81       15.19      2.75 o 
  -2   6  14       57.82       69.64      4.55 o 
  -1   6  14       10.22       14.50      2.68 o 
   0   6  14       24.73       21.89      2.95 o 
   1   6  14        3.92        4.86      2.05 o 
   2   6  14       36.05       46.61      8.09 o 
   3   6  14        0.17       -1.35      1.38 o 
   4   6  14        2.98        4.27      1.80 o 
   5   6  14       10.28        9.31      2.16 o 
   6   6  14       64.34       69.61      4.18 o 
   7   6  14       16.74       15.91      2.73 o 
  -4   7  14       11.78       10.63      2.85 o 
  -3   7  14       45.35       47.77      4.43 o 
  -2   7  14       43.69       53.96      4.62 o 
  -1   7  14        1.50        6.85      2.66 o 
   0   7  14        3.90        5.86      4.64 o 
   1   7  14        1.57        2.42      2.24 o 
   2   7  14        0.85        1.39      1.80 o 
   3   7  14       83.71       93.25      4.92 o 
 -13   0  15       22.40       13.17      2.98 o 
 -11   0  15       44.02       46.81      7.40 o 
  -9   0  15      238.34      243.62     11.91 o 
  -7   0  15        0.44        0.02      1.67 o 
  -5   0  15      792.86      870.57     14.39 o 
  -3   0  15       79.35       78.54      2.63 o 
  -1   0  15      357.29      389.73      9.96 o 
   1   0  15        0.19        0.67      0.62 o 
   3   0  15       71.99       89.78      2.46 o 
   5   0  15      492.15      449.86      9.69 o 
   7   0  15      748.98      780.88     15.88 o 
   9   0  15       97.19       82.04      3.55 o 
  11   0  15      185.06      200.88     18.54 o 
  13   0  15       10.14       15.81      3.38 o 
 -14   1  15        1.79        3.01      1.73 o 
 -13   1  15       70.00       64.17      3.48 o 
 -12   1  15       11.09        8.73      1.75 o 
 -11   1  15       27.12       25.01      2.14 o 
 -10   1  15      162.71      156.96      4.68 o 
  -9   1  15        7.90        7.15      1.27 o 
  -8   1  15        6.92        1.47      0.96 o 
  -7   1  15       83.64       75.70      2.69 o 
  -6   1  15        8.60       14.85      1.12 o 
  -5   1  15        9.83       10.99      0.87 o 
  -4   1  15        6.06        6.25      0.64 o 
  -3   1  15        0.97        0.63      0.58 o 
  -2   1  15     1147.43     1176.87     18.72 o 
  -1   1  15       22.93       27.84      1.53 o 
   0   1  15       67.73       63.19      1.94 o 
   1   1  15       75.32       72.57      1.37 o 
   2   1  15       21.62       19.54      0.78 o 
   3   1  15       29.47       32.21      1.06 o 
   4   1  15      326.36      353.82      5.60 o 
   5   1  15       26.54       27.66      1.73 o 
   6   1  15       13.40       13.18      1.12 o 
   7   1  15      452.01      447.40      7.13 o 
   8   1  15       41.30       45.35      2.29 o 
   9   1  15       25.40       22.84      1.73 o 
  10   1  15      177.35      175.67      6.66 o 
  11   1  15       28.45       27.26      2.43 o 
  12   1  15       70.59       79.98      3.80 o 
  13   1  15       22.55       28.88      2.80 o 
 -13   2  15       17.75       22.48      2.48 o 
 -12   2  15      340.98      326.61      7.96 o 
 -11   2  15        8.51        6.84      1.62 o 
 -10   2  15       37.60       32.40      2.74 o 
  -9   2  15       76.03       68.48      2.58 o 
  -8   2  15       15.57       13.88      1.34 o 
  -7   2  15       14.64       17.43      1.35 o 
  -6   2  15        6.41        6.17      1.06 o 
  -5   2  15        6.96        7.43      1.04 o 
  -4   2  15      408.95      417.98      6.75 o 
  -3   2  15        1.74        1.23      0.61 o 
  -2   2  15     1118.87     1153.34     15.02 o 
  -1   2  15        5.78        5.71      0.65 o 
   0   2  15        0.27        0.28      0.45 o 
   1   2  15        4.41        6.98      0.66 o 
   2   2  15        4.06        3.20      0.65 o 
   3   2  15       46.98       43.90      1.69 o 
   4   2  15      151.20      148.11      3.37 o 
   5   2  15       95.58       84.68      2.53 o 
   6   2  15       33.56       31.97      1.71 o 
   7   2  15       39.37       44.23      2.04 o 
   8   2  15        3.18        3.78      1.10 o 
   9   2  15       26.72       21.09      1.74 o 
  10   2  15       12.83       12.32      1.57 o 
  11   2  15        1.22        0.52      1.50 o 
  12   2  15        1.01        0.04      1.56 o 
 -13   3  15        1.25        3.34      2.26 o 
 -12   3  15        6.29        2.93      1.64 o 
 -11   3  15       28.35       28.08      2.46 o 
 -10   3  15      140.86      137.41      4.50 o 
  -9   3  15        5.08        6.42      1.32 o 
  -8   3  15        6.61        6.54      1.18 o 
  -7   3  15        9.35       11.14      1.40 o 
  -6   3  15      558.28      561.84     10.40 o 
  -5   3  15       61.36       52.91      2.27 o 
  -4   3  15      319.31      308.76      6.28 o 
  -3   3  15        0.43        0.01      0.80 o 
  -2   3  15       77.96       82.80      2.85 o 
  -1   3  15       15.06       19.77      1.96 o 
   0   3  15       46.19       46.08      1.89 o 
   1   3  15       71.46       77.64      3.39 o 
   2   3  15      151.75      126.33      3.90 o 
   3   3  15      239.17      220.87      5.81 o 
   4   3  15      408.14      355.38      8.37 o 
   5   3  15       50.90       53.72      2.78 o 
   6   3  15      311.34      294.24      7.63 o 
   7   3  15      129.93      122.83      4.57 o 
   8   3  15        9.06        5.72      1.63 o 
   9   3  15        0.22       -0.43      1.34 o 
  10   3  15       34.61       41.30      3.62 o 
  11   3  15        5.69        7.63      2.14 o 
 -11   4  15        0.74        0.76      1.50 o 
 -10   4  15       24.73       21.74      2.26 o 
  -9   4  15        1.01        1.37      1.33 o 
  -8   4  15        2.17        1.46      1.08 o 
  -7   4  15       16.21       18.02      1.76 o 
  -6   4  15        0.00        0.15      1.04 o 
  -5   4  15      175.08      168.41      4.46 o 
  -4   4  15        4.47        5.34      1.21 o 
  -3   4  15        3.81        3.68      1.09 o 
  -2   4  15       34.19       33.46      2.59 o 
  -1   4  15      272.46      274.81      8.29 o 
   0   4  15        1.48        1.54      1.31 o 
   1   4  15       26.23       21.78      4.45 o 
   2   4  15        0.72        0.20      1.05 o 
   3   4  15       23.36       26.55      2.24 o 
   4   4  15       26.35       33.34      2.75 o 
   5   4  15        9.73       12.44      3.05 o 
   6   4  15       78.77       83.92      3.91 o 
   7   4  15       17.92       15.74      2.10 o 
   8   4  15      238.33      243.70      8.09 o 
   9   4  15        2.49        5.50      1.85 o 
  10   4  15        0.05        0.57      2.33 o 
 -10   5  15       44.07       34.83      2.84 o 
  -9   5  15        2.14       -1.23      1.33 o 
  -8   5  15       43.37       45.34      3.23 o 
  -7   5  15       42.45       50.19      2.76 o 
  -6   5  15        9.35        8.62      1.84 o 
  -5   5  15        3.83        2.92      1.50 o 
  -4   5  15      470.28      480.65     13.73 o 
  -3   5  15       18.77       19.38      2.59 o 
  -2   5  15       78.83       71.50      4.18 o 
  -1   5  15        2.91        0.62      1.53 o 
   0   5  15      143.55      121.13      5.37 o 
   1   5  15        3.38       -0.32      1.68 o 
   2   5  15        1.46        1.40      1.29 o 
   3   5  15        1.78        2.73      1.42 o 
   4   5  15       11.85        9.50      1.91 o 
   5   5  15        0.00        0.70      1.45 o 
   6   5  15       27.27       24.99      2.68 o 
   7   5  15        1.85        0.20      1.52 o 
   8   5  15       24.95       23.72      3.35 o 
   9   5  15       22.13       24.90      3.01 o 
  -8   6  15       14.18       19.39      3.30 o 
  -7   6  15        0.24       -2.12      1.94 o 
  -6   6  15        1.74       -0.20      1.60 o 
  -5   6  15       20.29       23.69      3.28 o 
  -4   6  15      140.37      134.20      6.44 o 
  -3   6  15       11.61        7.55      2.39 o 
  -2   6  15        2.49        5.71      2.14 o 
  -1   6  15       23.05       32.70      9.27 o 
   0   6  15        4.19        2.03      1.81 o 
   1   6  15        3.54        2.10      2.00 o 
   2   6  15        1.37        1.79      1.60 o 
   3   6  15        0.04        0.12      1.73 o 
   4   6  15       46.52       45.51      3.38 o 
   5   6  15       25.38       25.75      2.89 o 
   6   6  15      148.64      156.92      6.19 o 
   7   6  15        5.67        3.52      2.09 o 
  -3   7  15        4.62        6.00      2.66 o 
  -2   7  15      167.12      173.79      7.99 o 
  -1   7  15       15.80        9.79      2.80 o 
   0   7  15       96.42       96.31      9.87 o 
   1   7  15        4.11       -0.10      2.20 o 
   2   7  15       26.09       30.21      3.22 o 
 -12   0  16       63.20       60.09      4.52 o 
 -10   0  16        0.88       -0.90      1.47 o 
  -8   0  16       68.56       44.81      3.07 o 
  -6   0  16      836.67      829.71     36.09 o 
  -4   0  16      243.67      235.54      4.63 o 
  -2   0  16     2204.34     2292.91     50.20 o 
   0   0  16      660.01      725.51     13.75 o 
   2   0  16       10.51       12.31      0.94 o 
   4   0  16      949.61      970.39     18.69 o 
   6   0  16      297.51      288.30      7.15 o 
   8   0  16       19.33       12.32      1.72 o 
  10   0  16       49.11       40.64      3.63 o 
  12   0  16       80.51      106.17      6.22 o 
 -13   1  16      150.87      158.42      5.31 o 
 -12   1  16        0.64       -1.16      1.30 o 
 -11   1  16      161.33      165.02      4.97 o 
 -10   1  16        7.95        5.36      1.37 o 
  -9   1  16        0.29        0.22      0.96 o 
  -8   1  16       53.06       57.49      2.49 o 
  -7   1  16       19.80       15.18      1.25 o 
  -6   1  16        3.11        5.06      0.88 o 
  -5   1  16      368.04      350.68      7.65 o 
  -4   1  16       40.05       37.34      1.15 o 
  -3   1  16      209.46      190.72      4.77 o 
  -2   1  16       17.42       16.57      1.00 o 
  -1   1  16      588.41      569.29      9.36 o 
   0   1  16       42.13       37.89      1.53 o 
   1   1  16        4.66        6.04      0.57 o 
   2   1  16        7.69        8.86      0.63 o 
   3   1  16      244.37      239.18      4.09 o 
   4   1  16      657.89      655.75      9.37 o 
   5   1  16       53.03       45.22      1.66 o 
   6   1  16      164.47      157.24      3.37 o 
   7   1  16       57.84       61.48      2.10 o 
   8   1  16      111.64      113.23      2.97 o 
   9   1  16       31.87       36.10      2.25 o 
  10   1  16       61.76       56.11      2.98 o 
  11   1  16       19.17       18.06      2.18 o 
  12   1  16       32.36       43.00      3.07 o 
 -13   2  16      223.68      228.43      6.68 o 
 -12   2  16        9.15        8.46      1.86 o 
 -11   2  16        3.21        0.74      1.40 o 
 -10   2  16       15.56       15.82      2.10 o 
  -9   2  16        7.15        6.17      1.22 o 
  -8   2  16       28.29       32.39      1.80 o 
  -7   2  16      210.98      200.73      4.39 o 
  -6   2  16       43.98       46.85      2.09 o 
  -5   2  16      118.77      112.60      3.12 o 
  -4   2  16     2046.92     2027.19     31.85 o 
  -3   2  16       52.62       56.19      1.68 o 
  -2   2  16      289.82      291.86      6.36 o 
  -1   2  16      211.12      228.40      4.51 o 
   0   2  16      162.88      166.78      4.16 o 
   1   2  16       20.33       25.00      1.22 o 
   2   2  16        5.65        7.89      0.81 o 
   3   2  16      124.54      105.33      3.12 o 
   4   2  16      109.30      100.37      2.71 o 
   5   2  16       55.04       53.99      2.07 o 
   6   2  16       23.52       21.25      1.52 o 
   7   2  16       47.33       44.90      2.09 o 
   8   2  16      156.38      150.34      4.34 o 
   9   2  16       24.16       25.13      1.88 o 
  10   2  16       78.46       80.88      3.10 o 
  11   2  16       99.92      122.39      4.59 o 
  12   2  16       11.15       10.24      2.13 o 
 -12   3  16      249.52      242.88      6.83 o 
 -11   3  16       49.47       53.70      3.14 o 
 -10   3  16        3.45        1.90      1.62 o 
  -9   3  16       30.21       33.34      2.03 o 
  -8   3  16       70.22       62.64      2.51 o 
  -7   3  16        2.18        3.10      1.10 o 
  -6   3  16       43.20       43.01      2.15 o 
  -5   3  16        5.00        3.58      1.06 o 
  -4   3  16      157.91      158.16      7.09 o 
  -3   3  16        0.30       -1.01      0.78 o 
  -2   3  16        2.83        4.24      0.92 o 
  -1   3  16        3.89        4.28      0.87 o 
   0   3  16        8.29       14.09      1.10 o 
   1   3  16      139.10      111.01      5.44 o 
   2   3  16      145.31      115.90      3.73 o 
   3   3  16        1.59        4.34      1.22 o 
   4   3  16        5.40        7.77      1.44 o 
   5   3  16        2.97        2.90      1.46 o 
   6   3  16      229.42      226.70      6.46 o 
   7   3  16      175.97      170.00     14.61 o 
   8   3  16       34.28       28.82      2.59 o 
   9   3  16        5.29        6.04      1.57 o 
  10   3  16       19.10       17.56      2.14 o 
  11   3  16        3.79        0.77      1.76 o 
 -11   4  16        0.80        1.04      1.62 o 
 -10   4  16       26.29       33.78      2.65 o 
  -9   4  16       64.68       66.15      3.22 o 
  -8   4  16      117.10      117.67      3.58 o 
  -7   4  16      114.31      118.48      3.87 o 
  -6   4  16        2.94        4.43      1.27 o 
  -5   4  16      169.00      160.16      5.07 o 
  -4   4  16        4.00        2.29      1.10 o 
  -3   4  16      589.98      584.38     12.62 o 
  -2   4  16       27.78       29.25      2.47 o 
  -1   4  16      122.62      104.45      7.65 o 
   0   4  16      637.94      593.10     15.30 o 
   1   4  16      170.68      159.69      9.41 o 
   2   4  16       23.63       16.39      1.83 o 
   3   4  16       47.63       38.75      2.52 o 
   4   4  16        9.22        7.48      1.61 o 
   5   4  16       18.31       14.18      1.97 o 
   6   4  16        1.42       -0.42      1.24 o 
   7   4  16        0.79        0.42      1.47 o 
   8   4  16        9.82       13.21      2.20 o 
   9   4  16       20.94       22.00      2.67 o 
  10   4  16        5.88        5.95      2.04 o 
  -9   5  16       67.92       65.72      4.20 o 
  -8   5  16       32.35       29.55      2.80 o 
  -7   5  16        6.86       11.14      2.04 o 
  -6   5  16       21.79       24.82      2.42 o 
  -5   5  16       10.04       12.65      2.15 o 
  -4   5  16      205.27      199.60      8.14 o 
  -3   5  16      124.07      119.98      6.29 o 
  -2   5  16       31.90       38.07      3.15 o 
  -1   5  16       10.18        7.96      2.18 o 
   0   5  16       11.77       10.28      2.13 o 
   1   5  16       88.86       94.40     11.24 o 
   2   5  16        3.26        4.26      1.93 o 
   3   5  16        0.01        0.08      1.28 o 
   4   5  16        4.33        2.74      1.79 o 
   5   5  16       27.29       33.06      3.48 o 
   6   5  16       67.74       77.52      4.11 o 
   7   5  16        0.00       -0.57      1.62 o 
   8   5  16        2.31        4.33      2.28 o 
  -7   6  16       51.11       57.17      4.59 o 
  -6   6  16        0.73        1.40      1.73 o 
  -5   6  16        7.78       11.66      2.22 o 
  -4   6  16       16.70       18.03      2.94 o 
  -3   6  16       13.75        8.33      2.48 o 
  -2   6  16        0.86        1.14      1.86 o 
  -1   6  16       70.65       80.77      7.03 o 
   0   6  16        9.07       13.15      3.55 o 
   1   6  16       52.97       48.96      4.04 o 
   2   6  16       26.55       27.03      2.78 o 
   3   6  16       65.37       68.00      3.92 o 
   4   6  16        0.08        0.87      1.66 o 
   5   6  16       77.08       78.21      4.36 o 
   6   6  16       75.00       78.05      4.50 o 
  -1   7  16        9.26        7.62      2.69 o 
   0   7  16       31.98       45.12      4.45 o 
 -13   0  17        4.16        6.12      3.39 o 
 -11   0  17        6.23        8.09      2.95 o 
  -9   0  17        0.61       -0.46      1.33 o 
  -7   0  17        7.74       16.53      1.98 o 
  -5   0  17        1.82        3.04      0.94 o 
  -3   0  17      615.86      649.65     24.06 o 
  -1   0  17      686.21      678.01     16.36 o 
   1   0  17        1.08        0.99      0.74 o 
   3   0  17      166.55      151.98      4.23 o 
   5   0  17      537.88      520.99     11.15 o 
   7   0  17        3.46        4.69      1.38 o 
   9   0  17      307.37      322.29     14.05 o 
  11   0  17      233.33      228.67     13.20 o 
 -13   1  17       10.03       11.22      2.10 o 
 -12   1  17        5.17        4.52      2.38 o 
 -11   1  17        6.28        3.83      1.69 o 
 -10   1  17       14.99       12.19      1.68 o 
  -9   1  17        8.07        8.21      1.36 o 
  -8   1  17        3.39        1.92      1.01 o 
  -7   1  17        3.77        3.55      0.92 o 
  -6   1  17        0.08       -0.23      0.70 o 
  -5   1  17       69.87       78.35      4.60 o 
  -4   1  17      121.20      132.76      3.01 o 
  -3   1  17      168.23      158.78      3.54 o 
  -2   1  17      148.67      147.27      3.29 o 
  -1   1  17       24.33       23.04      1.06 o 
   0   1  17      187.75      188.09      3.55 o 
   1   1  17      145.46      144.04      2.25 o 
   2   1  17      125.64      131.46      2.64 o 
   3   1  17      156.51      158.22      3.10 o 
   4   1  17      119.77      120.46      3.04 o 
   5   1  17      162.07      162.92      3.39 o 
   6   1  17      111.73      116.98      2.88 o 
   7   1  17       19.88       21.62      1.42 o 
   8   1  17        0.54        0.02      0.86 o 
   9   1  17        1.47        2.02      1.10 o 
  10   1  17        2.17        0.55      1.36 o 
  11   1  17      160.50      164.38      6.36 o 
  12   1  17        3.69        5.45      2.25 o 
 -13   2  17       72.47       74.31      4.35 o 
 -12   2  17      179.40      184.44      6.91 o 
 -11   2  17        2.70        1.86      1.59 o 
 -10   2  17        6.53        8.28      2.10 o 
  -9   2  17       13.98       14.98      1.67 o 
  -8   2  17       11.37       10.21      1.29 o 
  -7   2  17       96.82      106.16      3.02 o 
  -6   2  17        2.77        3.56      1.02 o 
  -5   2  17       58.73       69.01      2.83 o 
  -4   2  17      214.33      195.76      4.35 o 
  -3   2  17       58.41       50.55      2.15 o 
  -2   2  17       15.80       17.93      1.75 o 
  -1   2  17       11.08       14.19      0.86 o 
   0   2  17        7.59        9.62      0.74 o 
   1   2  17      160.09      130.77      3.18 o 
   2   2  17      133.87      140.65      3.81 o 
   3   2  17      245.49      224.22      4.36 o 
   4   2  17      609.03      564.27     10.52 o 
   5   2  17       86.65       89.41      2.69 o 
   6   2  17       29.79       32.69      2.00 o 
   7   2  17        1.27        0.52      0.97 o 
   8   2  17        0.31        0.79      1.36 o 
   9   2  17       19.82       22.51      1.87 o 
  10   2  17      165.51      169.44      5.70 o 
  11   2  17        0.28        1.38      1.56 o 
 -12   3  17      206.61      210.83      6.29 o 
 -11   3  17      123.62      125.97      6.53 o 
 -10   3  17        0.95       -0.12      2.02 o 
  -9   3  17       31.47       28.59      1.97 o 
  -8   3  17        0.79        0.91      0.98 o 
  -7   3  17        1.83        3.49      1.19 o 
  -6   3  17        4.55        3.98      1.15 o 
  -5   3  17        7.08        9.09      1.28 o 
  -4   3  17       22.37       19.88      1.50 o 
  -3   3  17        1.87        2.06      1.45 o 
  -2   3  17       51.58       50.63      3.41 o 
  -1   3  17       51.94       48.57      1.93 o 
   0   3  17        4.47        2.63      1.05 o 
   1   3  17       14.98       11.46      1.26 o 
   2   3  17        2.07        3.25      0.99 o 
   3   3  17      158.58      138.57      3.88 o 
   4   3  17       16.70       14.94      1.74 o 
   5   3  17       15.43       13.22      1.56 o 
   6   3  17      101.97      102.62      3.57 o 
   7   3  17       34.34       29.62      2.20 o 
   8   3  17       85.61       93.97      3.67 o 
   9   3  17       42.15       50.48      2.92 o 
  10   3  17       12.87       10.83      2.08 o 
  11   3  17        1.95        0.99      1.87 o 
 -11   4  17       69.28       77.74      3.87 o 
 -10   4  17       31.11       33.42      2.68 o 
  -9   4  17       92.07       95.74      3.86 o 
  -8   4  17       24.91       29.31      2.02 o 
  -7   4  17       37.03       38.73      2.38 o 
  -6   4  17       40.76       39.98      2.31 o 
  -5   4  17        2.87        6.66      1.32 o 
  -4   4  17        1.49        1.24      1.05 o 
  -3   4  17       30.52       33.37      4.75 o 
  -2   4  17        3.21        3.49      1.28 o 
  -1   4  17        1.33        1.74      1.17 o 
   0   4  17       25.58       32.57      2.61 o 
   1   4  17       72.91       66.75      3.62 o 
   2   4  17      227.45      214.46      7.28 o 
   3   4  17        1.95        1.00      1.20 o 
   4   4  17        0.56        0.36      1.22 o 
   5   4  17       49.74       49.40      3.04 o 
   6   4  17       14.94       18.89      3.42 o 
   7   4  17        0.08       -0.83      1.34 o 
   8   4  17       68.27       67.94      3.91 o 
   9   4  17      102.18      107.40      4.99 o 
  -9   5  17        7.46        5.95      2.12 o 
  -8   5  17       28.04       23.13      3.22 o 
  -7   5  17       15.60       11.15      2.07 o 
  -6   5  17        9.16        6.68      1.79 o 
  -5   5  17      246.24      223.03     11.76 o 
  -4   5  17       38.04       36.97      5.15 o 
  -3   5  17        4.61        1.68      1.95 o 
  -2   5  17       38.37       40.23      4.79 o 
  -1   5  17        0.01        1.54      2.22 o 
   0   5  17       10.02        7.02      1.96 o 
   1   5  17        6.01       14.45      3.69 o 
   2   5  17       40.58       34.92      2.66 o 
   3   5  17       27.36       26.96      2.52 o 
   4   5  17        0.14        0.26      1.46 o 
   5   5  17       67.15       69.83      4.15 o 
   6   5  17       11.36       11.87      2.23 o 
   7   5  17       31.74       30.32      3.01 o 
   8   5  17        2.58        4.68      1.85 o 
  -6   6  17        0.01        0.11      1.67 o 
  -5   6  17      134.41      118.93      5.11 o 
  -4   6  17      155.01      142.98      5.61 o 
  -3   6  17       62.69       60.31      8.39 o 
  -2   6  17       28.08       30.83      3.46 o 
  -1   6  17       43.60       44.53      3.91 o 
   0   6  17        5.89        6.04      2.35 o 
   1   6  17       46.76       55.97      4.80 o 
   2   6  17       20.24       25.96      2.73 o 
   3   6  17        3.06        1.78      1.72 o 
   4   6  17       15.94       21.83      3.52 o 
   5   6  17        1.82        6.34      2.04 o 
 -12   0  18       74.66       77.63      5.13 o 
 -10   0  18        0.06       -1.51      1.54 o 
  -8   0  18       73.26       59.59      3.62 o 
  -6   0  18      108.85       97.66      4.10 o 
  -4   0  18       73.39       81.04      2.54 o 
  -2   0  18      147.71      145.17      4.87 o 
   0   0  18      985.59      967.65     15.53 o 
   2   0  18       25.73       29.35      2.09 o 
   4   0  18      150.28      122.00      3.90 o 
   6   0  18      651.01      624.23     13.23 o 
   8   0  18        0.02        0.94      1.35 o 
  10   0  18       89.29      100.34     13.76 o 
 -13   1  18       29.40       28.33      2.69 o 
 -12   1  18        0.00       -0.44      1.37 o 
 -11   1  18       22.93       21.93      2.15 o 
 -10   1  18      200.53      184.54      5.15 o 
  -9   1  18        0.40        1.01      1.12 o 
  -8   1  18        1.84        3.87      1.12 o 
  -7   1  18       18.18       19.49      1.42 o 
  -6   1  18        1.21        0.46      0.77 o 
  -5   1  18        1.05        1.06      0.83 o 
  -4   1  18      133.61      138.45      2.87 o 
  -3   1  18      187.20      186.02      7.09 o 
  -2   1  18       52.16       58.85      2.17 o 
  -1   1  18       44.35       43.39      1.68 o 
   0   1  18      144.19      147.06      2.35 o 
   1   1  18       80.49       80.30      1.67 o 
   2   1  18       23.11       25.44      1.14 o 
   3   1  18      159.75      166.72      3.25 o 
   4   1  18      164.32      163.77      3.34 o 
   5   1  18      123.23      126.50      2.99 o 
   6   1  18       14.46       17.20      1.30 o 
   7   1  18       48.22       45.62      1.92 o 
   8   1  18       66.74       67.22      2.37 o 
   9   1  18       32.05       29.49      2.24 o 
  10   1  18       76.18       84.10      5.56 o 
  11   1  18        0.00        0.04      1.52 o 
 -12   2  18        5.13        2.54      1.71 o 
 -11   2  18       21.33       18.64      2.14 o 
 -10   2  18        1.78        3.06      1.33 o 
  -9   2  18       58.22       68.57      3.84 o 
  -8   2  18       71.96       70.30      3.38 o 
  -7   2  18      171.96      185.18      6.01 o 
  -6   2  18       13.45       19.05      1.56 o 
  -5   2  18      595.23      592.15     10.59 o 
  -4   2  18       32.42       31.40      1.61 o 
  -3   2  18      140.80      132.95      3.25 o 
  -2   2  18      181.87      173.58      5.46 o 
  -1   2  18       29.43       30.19      1.59 o 
   0   2  18        9.48        7.91      0.84 o 
   1   2  18       32.23       27.42      1.49 o 
   2   2  18      113.26       92.99      2.79 o 
   3   2  18      575.95      548.10      9.38 o 
   4   2  18       19.88       15.79      1.30 o 
   5   2  18        1.24        0.36      0.87 o 
   6   2  18      115.57      120.75      3.35 o 
   7   2  18       36.11       36.94      2.02 o 
   8   2  18        0.18        0.93      1.04 o 
   9   2  18        0.91        0.45      1.18 o 
  10   2  18       46.15       47.58      4.47 o 
  11   2  18       21.00       21.55      2.42 o 
 -11   3  18        7.45        4.46      1.73 o 
 -10   3  18       37.38       37.75      2.63 o 
  -9   3  18        0.22        0.37      1.11 o 
  -8   3  18        5.63        5.71      1.24 o 
  -7   3  18       41.30       43.00      2.31 o 
  -6   3  18       17.76       16.09      1.57 o 
  -5   3  18       34.04       35.88      1.98 o 
  -4   3  18       36.52       38.18      1.96 o 
  -3   3  18      345.91      336.98     10.90 o 
  -2   3  18        1.81        0.90      0.83 o 
  -1   3  18        0.26        0.27      0.93 o 
   0   3  18        1.12        2.96      1.08 o 
   1   3  18       43.45       34.78      1.87 o 
   2   3  18       13.01       11.41      1.34 o 
   3   3  18       91.38       79.82      2.88 o 
   4   3  18        0.13        1.01      1.02 o 
   5   3  18       37.14       35.19      2.78 o 
   6   3  18       45.38       44.73      3.12 o 
   7   3  18       28.20       31.50      2.26 o 
   8   3  18        0.90       -0.11      1.23 o 
   9   3  18        9.09        6.85      1.69 o 
  10   3  18        0.62        2.99      1.58 o 
 -10   4  18        4.56        7.54      1.84 o 
  -9   4  18       18.71       20.37      2.15 o 
  -8   4  18       21.18       31.56      2.12 o 
  -7   4  18        9.08       11.85      1.71 o 
  -6   4  18        3.09        1.73      1.20 o 
  -5   4  18        1.77        1.19      1.80 o 
  -4   4  18        6.27        7.24      1.54 o 
  -3   4  18       50.32       50.21      2.77 o 
  -2   4  18        0.13       -1.28      1.10 o 
  -1   4  18       16.99       13.76      1.71 o 
   0   4  18       10.42        8.55      2.17 o 
   1   4  18        6.29        4.87      1.24 o 
   2   4  18       15.23       18.46      3.22 o 
   3   4  18      112.07      101.07      3.99 o 
   4   4  18       23.80       22.68      3.08 o 
   5   4  18       64.11       61.98      3.37 o 
   6   4  18      139.26      144.49      5.55 o 
   7   4  18        3.53        5.17      1.99 o 
   8   4  18       88.42       95.63      4.59 o 
   9   4  18       10.16       13.31      2.09 o 
  -8   5  18        9.16       16.38      4.42 o 
  -7   5  18        7.85       10.17      2.34 o 
  -6   5  18       16.69       15.07      2.24 o 
  -5   5  18        0.00        1.10      1.50 o 
  -4   5  18       39.19       42.43      2.96 o 
  -3   5  18        1.76        0.81      1.40 o 
  -2   5  18      143.10      147.36      8.42 o 
  -1   5  18       80.88       97.88      8.21 o 
   0   5  18        0.02        0.38      1.51 o 
   1   5  18       25.16       27.55      3.11 o 
   2   5  18       37.63       40.07      2.86 o 
   3   5  18        0.01       -0.22      1.39 o 
   4   5  18       96.71      104.48      4.56 o 
   5   5  18       17.50       15.59      3.01 o 
   6   5  18        5.93        7.93      2.07 o 
   7   5  18        4.97        3.23      1.84 o 
  -5   6  18       65.09       68.08      3.99 o 
  -4   6  18      119.81      115.15      5.06 o 
  -3   6  18        2.01        0.39      1.98 o 
  -2   6  18       47.29       56.20      8.67 o 
  -1   6  18        3.85        6.56      2.35 o 
   0   6  18        9.33        8.92      2.57 o 
   1   6  18       25.78       33.79      3.02 o 
   2   6  18        2.95        1.17      1.66 o 
   3   6  18        8.99       16.15      2.52 o 
   4   6  18        3.87        4.56      1.99 o 
 -11   0  19      391.67      414.35     12.93 o 
  -9   0  19       16.16       18.26      2.47 o 
  -7   0  19       10.44        9.38      1.71 o 
  -5   0  19      280.49      267.02      6.56 o 
  -3   0  19        0.08       -1.48      1.83 o 
  -1   0  19      244.45      232.48      6.95 o 
   1   0  19      314.57      306.93      6.79 o 
   3   0  19      142.98      149.11      7.12 o 
   5   0  19        9.20       12.25      1.63 o 
   7   0  19       86.29       85.77      3.69 o 
   9   0  19        0.12        3.81      1.98 o 
  11   0  19        1.12        1.76      2.40 o 
 -12   1  19       22.41       23.22      2.41 o 
 -11   1  19        6.96        7.63      1.69 o 
 -10   1  19        0.02       -0.15      1.16 o 
  -9   1  19        3.95        1.70      1.18 o 
  -8   1  19        9.56        9.23      1.37 o 
  -7   1  19      124.32      111.99      3.19 o 
  -6   1  19       43.37       33.79      1.65 o 
  -5   1  19      331.32      333.46      6.55 o 
  -4   1  19       26.54       29.41      1.40 o 
  -3   1  19        0.15        0.94      0.92 o 
  -2   1  19      564.56      565.87      9.97 o 
  -1   1  19      238.88      235.75      4.53 o 
   0   1  19       71.95       75.51      1.96 o 
   1   1  19       13.60       13.84      1.30 o 
   2   1  19        4.43        3.81      0.72 o 
   3   1  19      354.96      361.01      5.78 o 
   4   1  19        2.34        5.65      0.93 o 
   5   1  19      495.85      488.11      7.63 o 
   6   1  19        4.51        4.35      0.96 o 
   7   1  19       30.15       30.68      1.70 o 
   8   1  19        0.64        1.30      1.00 o 
   9   1  19       57.48       56.27      2.59 o 
  10   1  19       22.75       26.46      2.77 o 
  11   1  19        2.12        2.58      2.18 o 
 -12   2  19      128.15      123.28      4.70 o 
 -11   2  19       63.25       63.45      3.28 o 
 -10   2  19        1.50        0.50      1.24 o 
  -9   2  19        1.73        0.87      1.07 o 
  -8   2  19       18.71       23.68      1.73 o 
  -7   2  19        4.25        2.62      1.01 o 
  -6   2  19       69.77       64.88      2.51 o 
  -5   2  19        0.92        1.02      0.90 o 
  -4   2  19       31.88       31.37      2.84 o 
  -3   2  19       50.45       48.43      3.03 o 
  -2   2  19        0.17        0.01      0.70 o 
  -1   2  19      116.31      113.70      2.78 o 
   0   2  19       18.60       21.71      1.65 o 
   1   2  19       11.09       10.70      1.11 o 
   2   2  19       39.83       27.09      1.60 o 
   3   2  19      119.36      117.52      3.43 o 
   4   2  19       34.85       35.07      1.96 o 
   5   2  19        7.19        4.00      1.05 o 
   6   2  19       29.13       31.16      1.90 o 
   7   2  19      103.78      105.42      3.29 o 
   8   2  19        0.07       -0.69      1.07 o 
   9   2  19        1.12        3.35      1.30 o 
  10   2  19        4.85        4.84      1.75 o 
 -11   3  19        1.15        2.73      1.64 o 
 -10   3  19        8.20        7.98      1.72 o 
  -9   3  19        6.32        5.19      1.60 o 
  -8   3  19       93.21       88.21      3.10 o 
  -7   3  19        0.37        1.46      1.16 o 
  -6   3  19       72.60       69.87      2.81 o 
  -5   3  19      258.40      256.76      5.78 o 
  -4   3  19      312.95      306.29      7.44 o 
  -3   3  19      133.94      134.16      3.61 o 
  -2   3  19       25.19       28.17      1.90 o 
  -1   3  19       31.45       24.16      1.76 o 
   0   3  19        0.85        0.55      1.04 o 
   1   3  19      237.45      201.24      4.82 o 
   2   3  19       28.51       27.04      2.22 o 
   3   3  19        0.17       -1.07      1.50 o 
   4   3  19       43.99       40.96      2.26 o 
   5   3  19        0.12        0.12      1.06 o 
   6   3  19       94.64       93.70      3.52 o 
   7   3  19       21.24       21.58      2.05 o 
   8   3  19       42.52       42.69      3.35 o 
   9   3  19       22.79       17.50      2.12 o 
 -10   4  19        0.06       -0.25      1.45 o 
  -9   4  19      105.39      110.86      4.24 o 
  -8   4  19       18.47       21.85      1.92 o 
  -7   4  19       33.57       34.29      2.32 o 
  -6   4  19       42.08       38.24      3.08 o 
  -5   4  19       44.45       45.63      2.82 o 
  -4   4  19       29.12       32.45      2.41 o 
  -3   4  19      229.71      221.66      6.26 o 
  -2   4  19        7.04        9.04      1.59 o 
  -1   4  19        0.23       -0.56      1.17 o 
   0   4  19       12.94       14.34      1.79 o 
   1   4  19       11.92       11.25      2.50 o 
   2   4  19        1.52        0.85      1.68 o 
   3   4  19       25.25       23.93      2.46 o 
   4   4  19       42.62       45.12      2.60 o 
   5   4  19      118.73      116.41      4.14 o 
   6   4  19       18.71       15.35      1.98 o 
   7   4  19       19.85       24.39      2.30 o 
   8   4  19        2.71        1.39      1.49 o 
  -8   5  19       73.54       76.19      9.72 o 
  -7   5  19        0.19        0.14      1.60 o 
  -6   5  19        0.06        2.95      1.66 o 
  -5   5  19      106.16      102.33      4.47 o 
  -4   5  19        2.02       -0.68      1.43 o 
  -3   5  19        3.80        3.83      1.70 o 
  -2   5  19       26.77       28.47      2.56 o 
  -1   5  19      127.74      132.84      4.97 o 
   0   5  19      145.66      131.16      6.44 o 
   1   5  19       18.34       19.14      3.36 o 
   2   5  19       79.43       69.88      3.65 o 
   3   5  19        3.70        3.97      1.63 o 
   4   5  19      144.37      149.18      5.50 o 
   5   5  19       11.10       14.76      2.91 o 
   6   5  19       22.16       23.07      5.28 o 
  -4   6  19       72.11       60.70      4.16 o 
  -3   6  19        0.00       -0.58      1.59 o 
  -2   6  19        1.05        2.02      1.87 o 
  -1   6  19       22.28       22.98      3.17 o 
   0   6  19        0.22       -0.76      1.95 o 
   1   6  19      156.99      152.24      5.79 o 
   2   6  19        3.19        2.65      1.87 o 
   3   6  19      194.54      210.30      7.11 o 
 -12   0  20       45.05       46.25      4.23 o 
 -10   0  20      317.65      322.86     10.63 o 
  -8   0  20       23.10       30.09      2.76 o 
  -6   0  20       52.83       61.49      5.55 o 
  -4   0  20        2.07        4.59      1.01 o 
  -2   0  20      161.73      171.33      9.72 o 
   0   0  20      498.02      476.18     11.24 o 
   2   0  20       13.73       10.66      1.32 o 
   4   0  20      249.97      257.60      7.07 o 
   6   0  20        9.44        9.59      2.38 o 
   8   0  20       43.67       48.67      3.04 o 
  10   0  20        0.98       -3.81      2.64 o 
 -12   1  20       15.72       19.74      2.30 o 
 -11   1  20       83.26       95.14      4.19 o 
 -10   1  20        1.75        3.81      1.39 o 
  -9   1  20        0.36        0.41      1.60 o 
  -8   1  20        4.37        6.98      1.32 o 
  -7   1  20        0.05        0.47      0.89 o 
  -6   1  20        0.01        0.42      0.80 o 
  -5   1  20        6.58        5.30      0.90 o 
  -4   1  20      859.38      870.07     14.61 o 
  -3   1  20        7.77        7.88      1.26 o 
  -2   1  20        4.28        3.34      0.86 o 
  -1   1  20      305.35      290.09      5.34 o 
   0   1  20       49.92       48.51      1.68 o 
   1   1  20       64.82       64.86      1.98 o 
   2   1  20       12.41       11.04      1.18 o 
   3   1  20      637.96      612.40     11.36 o 
   4   1  20       11.48       12.28      1.13 o 
   5   1  20      373.32      364.93      6.51 o 
   6   1  20        8.81       10.94      1.25 o 
   7   1  20       36.11       35.51      1.82 o 
   8   1  20        7.20        7.65      2.13 o 
   9   1  20       44.96       55.68      2.65 o 
  10   1  20      101.64      100.71      4.49 o 
 -11   2  20        2.54        1.06      1.52 o 
 -10   2  20        0.23       -1.10      1.25 o 
  -9   2  20        0.00       -0.31      1.06 o 
  -8   2  20        3.56        2.95      1.11 o 
  -7   2  20       27.25       27.28      1.73 o 
  -6   2  20       15.99       17.77      1.53 o 
  -5   2  20       32.78       28.83      1.68 o 
  -4   2  20        6.63        6.41      1.52 o 
  -3   2  20      122.75      119.00      3.09 o 
  -2   2  20       27.21       27.44      1.47 o 
  -1   2  20        2.73        4.79      0.76 o 
   0   2  20        4.86        3.22      0.77 o 
   1   2  20        1.02        0.95      0.82 o 
   2   2  20        1.75        2.05      0.93 o 
   3   2  20      379.96      346.93      7.11 o 
   4   2  20       58.81       60.97      3.95 o 
   5   2  20       24.51       24.03      2.20 o 
   6   2  20       14.48       20.02      1.85 o 
   7   2  20        5.62        6.81      2.04 o 
   8   2  20       11.94       13.10      1.81 o 
   9   2  20        1.40        1.09      1.28 o 
  10   2  20       62.02       64.83      3.46 o 
 -10   3  20       60.65       61.03      3.24 o 
  -9   3  20       51.65       54.72      2.63 o 
  -8   3  20       41.25       44.09      2.32 o 
  -7   3  20      214.42      215.09      5.42 o 
  -6   3  20      123.60      129.98      4.13 o 
  -5   3  20       17.93       16.51      1.57 o 
  -4   3  20       57.64       55.64      2.60 o 
  -3   3  20       28.00       27.51      3.02 o 
  -2   3  20      121.24      111.57      3.71 o 
  -1   3  20       12.68       12.21      1.43 o 
   0   3  20        3.30        3.12      1.02 o 
   1   3  20      274.67      264.60      5.92 o 
   2   3  20        7.03        6.34      1.22 o 
   3   3  20        0.43        0.77      0.99 o 
   4   3  20       37.93       36.82      2.21 o 
   5   3  20       22.07       22.54      1.95 o 
   6   3  20        0.50        0.04      1.13 o 
   7   3  20        0.96        0.63      1.27 o 
   8   3  20       58.11       60.17      3.14 o 
   9   3  20       16.68       15.75      2.13 o 
  -9   4  20       12.62       11.88      1.95 o 
  -8   4  20      156.26      158.17      6.85 o 
  -7   4  20       16.21       17.94      2.18 o 
  -6   4  20        9.93       10.78      1.86 o 
  -5   4  20        0.88       -1.66      1.26 o 
  -4   4  20        0.09       -1.79      1.19 o 
  -3   4  20       58.72       54.86      2.98 o 
  -2   4  20       30.44       30.59      2.30 o 
  -1   4  20       13.33       16.00      2.53 o 
   0   4  20       16.00        8.58      1.42 o 
   1   4  20        0.35       -0.47      1.01 o 
   2   4  20        7.45       10.61      1.54 o 
   3   4  20        4.48        2.05      1.26 o 
   4   4  20       37.73       38.18      2.48 o 
   5   4  20       32.44       32.40      4.21 o 
   6   4  20        3.55        2.59      1.44 o 
   7   4  20      156.58      155.31      5.09 o 
  -7   5  20       22.42       25.52      2.68 o 
  -6   5  20        7.35        7.24      2.00 o 
  -5   5  20       84.73       81.66      4.06 o 
  -4   5  20        7.35        7.51      1.94 o 
  -3   5  20        0.38       -0.45      1.73 o 
  -2   5  20        9.63        6.67      2.97 o 
  -1   5  20       32.36       35.04      2.76 o 
   0   5  20        2.33        2.08      1.56 o 
   1   5  20       57.89       63.48      3.10 o 
   2   5  20        0.80       -0.46      1.26 o 
   3   5  20       51.38       47.85      3.50 o 
   4   5  20      146.24      171.04      6.09 o 
   5   5  20        7.15       10.59      2.30 o 
  -2   6  20        0.51        0.96      1.72 o 
  -1   6  20        0.67        0.34      1.70 o 
   0   6  20       21.46       26.31      2.84 o 
 -11   0  21      110.31      109.74      6.76 o 
  -9   0  21        3.64        2.08      1.73 o 
  -7   0  21        0.66       -1.46      1.23 o 
  -5   0  21      853.03      861.23     17.31 o 
  -3   0  21       11.44       11.40      1.13 o 
  -1   0  21        9.63       16.76      3.75 o 
   1   0  21       35.75       28.28      2.05 o 
   3   0  21      748.21      763.43     18.49 o 
   5   0  21      239.90      229.37      6.33 o 
   7   0  21      192.69      186.75     10.04 o 
   9   0  21        7.25       12.84      2.78 o 
 -11   1  21        1.87        3.56      1.58 o 
 -10   1  21       36.00       37.37      2.53 o 
  -9   1  21       55.09       54.73      2.72 o 
  -8   1  21       31.11       32.55      2.08 o 
  -7   1  21       42.08       39.62      1.94 o 
  -6   1  21      341.36      359.36      6.61 o 
  -5   1  21       10.86       12.52      1.25 o 
  -4   1  21       71.14       77.91      2.36 o 
  -3   1  21       51.29       53.18      4.02 o 
  -2   1  21        4.41        5.21      0.96 o 
  -1   1  21      152.15      156.58      3.78 o 
   0   1  21      273.96      257.22      6.58 o 
   1   1  21        3.37        1.40      0.72 o 
   2   1  21        0.03        1.03      0.76 o 
   3   1  21      115.09      109.19      2.95 o 
   4   1  21       46.22       42.30      1.95 o 
   5   1  21      125.09      124.19      3.41 o 
   6   1  21        0.00       -0.91      0.85 o 
   7   1  21        0.45        0.38      0.99 o 
   8   1  21        0.44       -0.31      1.08 o 
   9   1  21        0.85        0.86      1.26 o 
  10   1  21        0.13       -0.07      1.51 o 
 -11   2  21       32.91       29.78      2.55 o 
 -10   2  21       16.10       17.52      2.03 o 
  -9   2  21        9.08        8.07      1.49 o 
  -8   2  21       81.55       82.57      2.97 o 
  -7   2  21       11.47       14.21      1.44 o 
  -6   2  21        3.93        6.38      1.73 o 
  -5   2  21      159.49      156.87      4.02 o 
  -4   2  21       26.24       29.05      1.61 o 
  -3   2  21        0.02       -0.25      1.30 o 
  -2   2  21        1.22        1.28      0.76 o 
  -1   2  21      162.49      164.40      3.85 o 
   0   2  21       19.06       14.53      1.21 o 
   1   2  21       25.77       19.88      1.40 o 
   2   2  21      504.55      461.54      8.79 o 
   3   2  21       82.56       82.87      2.91 o 
   4   2  21        5.00        7.29      1.29 o 
   5   2  21       73.34       65.61      2.83 o 
   6   2  21      166.64      178.95      4.95 o 
   7   2  21       45.45       44.67      2.59 o 
   8   2  21        4.75        4.43      1.48 o 
   9   2  21        0.14        1.47      1.41 o 
 -10   3  21       37.59       43.69      2.93 o 
  -9   3  21        3.09        3.49      1.40 o 
  -8   3  21       95.97      102.36      3.43 o 
  -7   3  21       42.42       37.14      2.12 o 
  -6   3  21        2.54        1.15      1.14 o 
  -5   3  21        8.72        8.89      1.89 o 
  -4   3  21       36.20       40.42      2.38 o 
  -3   3  21       24.69       24.02      1.90 o 
  -2   3  21       13.80       14.33      1.57 o 
  -1   3  21       10.66        9.02      1.23 o 
   0   3  21        5.83        4.21      1.09 o 
   1   3  21       12.25       13.08      1.42 o 
   2   3  21      157.65      150.50      4.26 o 
   3   3  21       40.71       47.48      2.41 o 
   4   3  21       14.06       14.81      1.80 o 
   5   3  21       10.94       11.13      1.64 o 
   6   3  21       14.51       17.42      1.94 o 
   7   3  21        4.30        4.56      1.52 o 
   8   3  21        0.00       -1.76      1.17 o 
  -8   4  21       22.53       23.45      2.26 o 
  -7   4  21        4.59        2.39      2.09 o 
  -6   4  21        0.01       -1.98      1.32 o 
  -5   4  21       90.19       89.99      4.95 o 
  -4   4  21       37.62       36.63      2.57 o 
  -3   4  21        3.35        3.75      1.47 o 
  -2   4  21       61.54       67.84      3.28 o 
  -1   4  21       43.88       41.24      2.63 o 
   0   4  21       18.85       21.82      1.86 o 
   1   4  21        0.26       -0.66      1.09 o 
   2   4  21        1.87        2.40      1.29 o 
   3   4  21       51.56       53.81      3.59 o 
   4   4  21       44.39       44.93      2.68 o 
   5   4  21       18.91       21.38      2.14 o 
   6   4  21       11.06        9.99      1.82 o 
   7   4  21        6.78        6.00      1.75 o 
  -6   5  21       33.45       33.18      3.11 o 
  -5   5  21       61.47       48.66      3.30 o 
  -4   5  21        4.55        3.07      1.76 o 
  -3   5  21       52.01       54.45      3.34 o 
  -2   5  21       80.00       78.35      3.89 o 
  -1   5  21        3.15        9.44      2.55 o 
   0   5  21        0.93        0.95      1.45 o 
   1   5  21       19.21       17.24      2.01 o 
   2   5  21        5.78        6.44      1.66 o 
   3   5  21       18.51       23.70      2.31 o 
   4   5  21      100.90      111.81      5.72 o 
 -10   0  22       78.56       78.65     11.64 o 
  -8   0  22       84.31       80.71      4.35 o 
  -6   0  22       15.24       17.89      2.06 o 
  -4   0  22      179.06      172.54      6.23 o 
  -2   0  22       49.43       40.47      5.23 o 
   0   0  22      308.65      295.60      9.98 o 
   2   0  22      195.05      185.17      6.27 o 
   4   0  22      174.28      176.81      5.30 o 
   6   0  22       16.01       12.99      1.94 o 
   8   0  22       38.88       47.81      3.19 o 
 -10   1  22        9.45       14.01      2.32 o 
  -9   1  22        7.31        6.50      1.46 o 
  -8   1  22       14.58       17.00      3.02 o 
  -7   1  22       80.39       83.00      2.78 o 
  -6   1  22      140.08      139.82      3.49 o 
  -5   1  22       16.65       16.04      1.24 o 
  -4   1  22        0.24       -0.34      1.22 o 
  -3   1  22       35.51       37.98      2.70 o 
  -2   1  22        2.84        4.06      1.08 o 
  -1   1  22        7.50        8.46      1.28 o 
   0   1  22       38.29       42.87      2.33 o 
   1   1  22      110.47      118.26      2.89 o 
   2   1  22       31.46       30.71      1.55 o 
   3   1  22        5.16        6.86      1.09 o 
   4   1  22       50.11       50.18      2.36 o 
   5   1  22        4.70        4.17      1.20 o 
   6   1  22       86.99       87.20      3.88 o 
   7   1  22        1.10       -0.22      1.14 o 
   8   1  22        0.39       -1.54      1.23 o 
   9   1  22        1.08        1.82      1.69 o 
 -10   2  22        3.47        1.30      1.47 o 
  -9   2  22       42.33       45.27      2.41 o 
  -8   2  22       20.50       22.75      1.83 o 
  -7   2  22       49.57       53.30      2.35 o 
  -6   2  22       27.71       27.72      1.71 o 
  -5   2  22       41.06       43.88      2.90 o 
  -4   2  22       37.02       37.67      1.86 o 
  -3   2  22       35.07       36.57      1.90 o 
  -2   2  22        1.00        0.72      0.70 o 
  -1   2  22        9.76       10.48      1.18 o 
   0   2  22       15.05       12.13      1.18 o 
   1   2  22        0.31       -0.84      0.82 o 
   2   2  22        1.42        1.75      1.00 o 
   3   2  22      343.42      317.36      6.81 o 
   4   2  22       58.38       54.57      3.21 o 
   5   2  22       32.27       36.35      2.47 o 
   6   2  22       20.71       26.10      3.32 o 
   7   2  22        0.01       -0.64      1.21 o 
   8   2  22       58.50       58.60      3.10 o 
  -9   3  22        7.61        6.73      1.52 o 
  -8   3  22       73.93       82.53      3.16 o 
  -7   3  22       32.19       35.16      2.11 o 
  -6   3  22        0.01       -1.43      1.18 o 
  -5   3  22       33.64       33.82      2.30 o 
  -4   3  22        4.14        5.63      1.36 o 
  -3   3  22      185.54      193.19      5.39 o 
  -2   3  22        7.97        6.18      1.30 o 
  -1   3  22       54.63       53.35      2.46 o 
   0   3  22        3.70        4.65      1.12 o 
   1   3  22        4.57        4.72      1.21 o 
   2   3  22        0.03        1.18      1.16 o 
   3   3  22      101.35       95.69      4.35 o 
   4   3  22      176.78      174.67      4.89 o 
   5   3  22       19.48       20.48      1.99 o 
   6   3  22        9.89       12.58      1.79 o 
   7   3  22       13.41       16.36      2.03 o 
  -7   4  22        0.88        1.59      1.58 o 
  -6   4  22        0.82       -1.26      1.39 o 
  -5   4  22       67.90       58.03      3.21 o 
  -4   4  22       40.39       35.19      4.49 o 
  -3   4  22        4.25        4.98      1.57 o 
  -2   4  22       63.10       71.18      3.41 o 
  -1   4  22        0.36        2.17      1.23 o 
   0   4  22        1.89        1.01      1.17 o 
   1   4  22       50.55       42.47      2.58 o 
   2   4  22        9.30        5.54      1.79 o 
   3   4  22       26.61       26.67      2.18 o 
   4   4  22        3.43        4.01      1.44 o 
   5   4  22        3.26        1.77      1.45 o 
   6   4  22        0.85       -0.79      1.34 o 
  -4   5  22       67.33       70.81      4.02 o 
  -3   5  22       24.14       23.09      2.51 o 
  -2   5  22       12.04       11.40      2.08 o 
  -1   5  22       40.75       45.16      3.09 o 
   0   5  22       62.90       61.85      3.12 o 
   1   5  22        0.22        0.75      1.43 o 
   2   5  22       86.83       87.92      7.09 o 
   3   5  22       38.23       44.64      2.88 o 
  -9   0  23       20.01       20.13      2.68 o 
  -7   0  23        2.52        1.03      1.47 o 
  -5   0  23      712.40      732.89     18.02 o 
  -3   0  23      175.78      173.61      7.11 o 
  -1   0  23       67.24       67.97      5.31 o 
   1   0  23      756.98      755.28     18.81 o 
   3   0  23      165.01      154.10      5.81 o 
   5   0  23       69.99       71.67      6.12 o 
   7   0  23       38.78       37.64      4.29 o 
 -10   1  23       65.26       67.46      3.26 o 
  -9   1  23        0.05       -1.11      1.16 o 
  -8   1  23       73.43       76.38      3.12 o 
  -7   1  23       89.01       92.89      2.98 o 
  -6   1  23       20.71       23.05      1.56 o 
  -5   1  23      133.50      126.51      3.22 o 
  -4   1  23        9.30       12.27      2.10 o 
  -3   1  23       53.07       51.89      5.25 o 
  -2   1  23        4.21        2.06      1.08 o 
  -1   1  23        8.92        9.15      1.36 o 
   0   1  23        0.25        1.08      0.97 o 
   1   1  23      116.45      112.26      3.18 o 
   2   1  23       10.05        9.70      1.24 o 
   3   1  23        0.06        0.18      0.88 o 
   4   1  23      124.85      124.28      3.81 o 
   5   1  23       12.43       14.42      1.48 o 
   6   1  23        2.95        5.48      2.21 o 
   7   1  23       72.89       80.24      3.84 o 
   8   1  23        9.94       13.68      2.76 o 
  -9   2  23       11.21       12.70      1.83 o 
  -8   2  23       67.36       69.73      3.21 o 
  -7   2  23      150.46      152.75      4.00 o 
  -6   2  23        7.55        7.85      1.25 o 
  -5   2  23        6.99        7.68      1.20 o 
  -4   2  23        0.03        0.18      0.85 o 
  -3   2  23        3.19        2.80      1.50 o 
  -2   2  23       19.76       18.18      1.79 o 
  -1   2  23        1.06        1.79      0.82 o 
   0   2  23        3.01        2.43      1.26 o 
   1   2  23       87.81       94.59      2.95 o 
   2   2  23       24.88       26.21      1.87 o 
   3   2  23      206.88      200.78      6.30 o 
   4   2  23        0.00        0.39      2.02 o 
   5   2  23      225.68      227.06      5.71 o 
   6   2  23      112.32      107.45      3.84 o 
   7   2  23       31.70       32.19      2.43 o 
   8   2  23       34.96       30.71      2.54 o 
  -8   3  23       17.36       14.49      1.92 o 
  -7   3  23       29.21       37.41      2.39 o 
  -6   3  23        6.29        8.03      1.66 o 
  -5   3  23        0.43        0.97      1.26 o 
  -4   3  23       18.48       14.60      1.71 o 
  -3   3  23       25.71       23.75      1.94 o 
  -2   3  23        7.62        9.05      1.89 o 
  -1   3  23        2.01        0.19      1.00 o 
   0   3  23        0.37        0.72      1.00 o 
   1   3  23        5.07        4.17      1.54 o 
   2   3  23      132.35      119.41      3.79 o 
   3   3  23      101.98      108.13      3.72 o 
   4   3  23       90.18       90.85      3.76 o 
   5   3  23        0.72       -0.73      1.26 o 
   6   3  23        0.51       -0.46      1.36 o 
  -6   4  23       13.33       12.18      2.04 o 
  -5   4  23       45.60       38.68      2.78 o 
  -4   4  23        0.23        0.04      1.36 o 
  -3   4  23       77.64       79.91      3.72 o 
  -2   4  23       65.42       61.99      3.24 o 
  -1   4  23       42.06       43.36      2.45 o 
   0   4  23       10.98        9.74      1.61 o 
   1   4  23        3.86        5.08      1.40 o 
   2   4  23        0.20        0.66      1.24 o 
   3   4  23       43.75       53.50      3.14 o 
   4   4  23       75.19       84.22      3.64 o 
   5   4  23      129.08      140.86      4.77 o 
  -2   5  23        0.49       -0.49      1.55 o 
  -1   5  23        0.55       -1.20      1.29 o 
   0   5  23       17.89       20.95      2.13 o 
  -8   0  24        0.03       -2.21      1.48 o 
  -6   0  24      275.74      273.97     12.88 o 
  -4   0  24      357.77      374.77      8.76 o 
  -2   0  24       20.41       20.38      4.54 o 
   0   0  24       92.90       82.61      5.21 o 
   2   0  24        1.32        2.26      1.49 o 
   4   0  24        5.19        7.61      1.97 o 
   6   0  24       11.84       14.14      2.55 o 
  -9   1  24        4.79        7.33      1.61 o 
  -8   1  24        0.23       -1.20      1.14 o 
  -7   1  24        0.60        1.18      1.16 o 
  -6   1  24      205.36      202.44      4.52 o 
  -5   1  24       13.21       14.58      1.25 o 
  -4   1  24       14.73       17.39      1.82 o 
  -3   1  24        1.04       -0.61      1.09 o 
  -2   1  24       45.22       42.96      3.24 o 
  -1   1  24        1.79        1.97      1.37 o 
   0   1  24      109.82      104.80      3.19 o 
   1   1  24       21.05       19.72      1.52 o 
   2   1  24       63.38       68.20      2.63 o 
   3   1  24        0.01        0.15      1.01 o 
   4   1  24      267.06      253.61      6.38 o 
   5   1  24        0.91        0.95      1.27 o 
   6   1  24       81.46       84.81      6.16 o 
   7   1  24       13.85       14.79      1.93 o 
  -8   2  24      137.49      140.00      4.01 o 
  -7   2  24        1.37       -0.15      1.14 o 
  -6   2  24       42.41       43.41      2.10 o 
  -5   2  24       41.26       44.14      2.14 o 
  -4   2  24       15.78       14.81      1.80 o 
  -3   2  24        1.40        0.34      0.89 o 
  -2   2  24       20.70       19.43      2.25 o 
  -1   2  24       17.44       19.62      4.20 o 
   0   2  24        4.96        5.53      1.33 o 
   1   2  24       21.37       21.40      1.74 o 
   2   2  24       97.26       89.19      3.07 o 
   3   2  24       52.54       55.42      3.36 o 
   4   2  24       26.19       25.17      1.97 o 
   5   2  24        1.28        2.16      1.28 o 
   6   2  24       43.29       48.76      2.77 o 
   7   2  24        4.30        3.20      1.69 o 
  -7   3  24        0.18        0.59      1.28 o 
  -6   3  24        1.68        0.14      1.37 o 
  -5   3  24       22.73       23.70      2.08 o 
  -4   3  24        9.46       10.74      1.60 o 
  -3   3  24       24.41       23.40      1.95 o 
  -2   3  24       32.39       32.63      2.18 o 
  -1   3  24       12.96       10.44      1.65 o 
   0   3  24       53.53       53.92      2.46 o 
   1   3  24       74.82       68.52      2.85 o 
   2   3  24       46.14       46.04      2.51 o 
   3   3  24       47.61       53.35      3.40 o 
   4   3  24       29.83       26.90      2.20 o 
   5   3  24       12.33       13.90      1.91 o 
  -5   4  24       18.79       21.29      2.30 o 
  -4   4  24       52.50       47.89      2.96 o 
  -3   4  24       12.66       12.24      1.91 o 
  -2   4  24       12.49       10.79      1.63 o 
  -1   4  24       24.60       24.05      2.33 o 
   0   4  24       24.21       23.47      2.03 o 
   1   4  24       20.52       22.21      2.04 o 
   2   4  24       88.68       98.80      5.35 o 
   3   4  24       73.28       75.87      3.44 o 
  -7   0  25       83.43      101.41      7.65 o 
  -5   0  25       67.52       65.81      3.85 o 
  -3   0  25        3.79        7.17      2.67 o 
  -1   0  25        2.02        3.01      1.12 o 
   1   0  25        4.22        4.00      1.44 o 
   3   0  25      110.16      105.54      4.85 o 
   5   0  25       11.59       10.29      2.27 o 
   7   0  25       17.81       19.58      2.93 o 
  -8   1  25        3.36        2.46      1.36 o 
  -7   1  25        0.20       -0.46      1.14 o 
  -6   1  25      105.23      114.76      4.25 o 
  -5   1  25       87.53       80.60      3.22 o 
  -4   1  25        0.20        0.08      1.13 o 
  -3   1  25       17.18       18.15      1.84 o 
  -2   1  25        3.70        4.61      1.52 o 
  -1   1  25        7.29        6.84      1.72 o 
   0   1  25       26.76       31.64      1.78 o 
   1   1  25       29.17       26.87      1.77 o 
   2   1  25       29.36       27.82      1.95 o 
   3   1  25       93.83       94.63      3.66 o 
   4   1  25        1.18        1.51      1.55 o 
   5   1  25       31.78       34.85      2.57 o 
   6   1  25       16.78       17.57      2.18 o 
  -7   2  25       13.81       17.48      1.66 o 
  -6   2  25      157.47      163.48      6.68 o 
  -5   2  25        3.12        7.57      2.11 o 
  -4   2  25        0.83        0.37      2.86 o 
  -3   2  25       28.98       33.46      2.96 o 
  -2   2  25        0.81        3.17      2.69 o 
  -1   2  25        6.10        5.04      1.77 o 
   0   2  25        0.05       -0.19      1.26 o 
   1   2  25        1.45        1.12      1.12 o 
   2   2  25       26.94       32.75      3.27 o 
   3   2  25        0.07        1.90      1.32 o 
   4   2  25       12.19       14.36      2.12 o 
   5   2  25        4.90        6.36      2.10 o 
   6   2  25        5.13        9.11      1.71 o 
  -6   3  25       19.81       18.17      4.14 o 
  -5   3  25        2.57        0.42      1.29 o 
  -4   3  25        1.34        2.48      1.32 o 
  -3   3  25        5.30        4.11      1.31 o 
  -2   3  25       10.91       15.71      1.71 o 
  -1   3  25       12.88       11.61      1.59 o 
   0   3  25       21.21       15.69      2.58 o 
   1   3  25        0.85       -0.65      1.18 o 
   2   3  25       91.65       80.63      3.22 o 
   3   3  25       55.77       54.37      2.79 o 
   4   3  25        0.00       -0.76      1.25 o 
  -2   4  25       11.46       12.57      1.89 o 
  -1   4  25        2.56       -0.70      1.18 o 
   0   4  25       39.37       41.63      2.73 o 
   1   4  25        1.60        3.40      1.45 o 
  -6   0  26      535.20      533.69     14.23 o 
  -4   0  26       65.73       69.69      6.71 o 
  -2   0  26        2.97        0.12      2.31 o 
   0   0  26        9.92       11.47      1.69 o 
   2   0  26       87.69       89.53      4.39 o 
   4   0  26       49.48       45.06      3.46 o 
  -7   1  26        4.62        4.29      1.32 o 
  -6   1  26        0.03       -1.18      1.26 o 
  -5   1  26      102.18      107.57      5.65 o 
  -4   1  26       32.68       34.39      2.52 o 
  -3   1  26        0.14       -0.24      1.35 o 
  -2   1  26        0.52       -0.24      1.29 o 
  -1   1  26        9.25        7.59      1.75 o 
   0   1  26      105.21       99.97      4.55 o 
   1   1  26       57.86       57.87      4.67 o 
   2   1  26       86.80       88.71      6.32 o 
   3   1  26        4.02        4.11      1.39 o 
   4   1  26        1.00        0.50      1.34 o 
   5   1  26       66.99       75.58      4.23 o 
  -6   2  26       92.67       92.27      4.30 o 
  -5   2  26        0.15       -2.42      1.61 o 
  -4   2  26        3.90        2.74      2.33 o 
  -3   2  26       96.15       97.58      4.87 o 
  -2   2  26       26.58       25.46      2.75 o 
  -1   2  26        1.99        2.16      1.70 o 
   0   2  26        2.87        3.67      1.97 o 
   1   2  26        5.59        2.55      1.21 o 
   2   2  26       20.86       20.34      1.96 o 
   3   2  26        0.34        0.74      1.30 o 
   4   2  26        2.08        0.48      1.90 o 
  -4   3  26       28.05       30.99      3.31 o 
  -3   3  26       16.56       15.67      2.70 o 
  -2   3  26        0.30        0.45      1.86 o 
  -1   3  26       33.14       37.40      3.50 o 
   0   3  26       16.14       22.22      2.49 o 
   1   3  26       24.27       24.07      2.13 o 
   2   3  26      169.33      166.23      5.40 o 
  -5   0  27       16.39       18.46      4.71 o 
  -3   0  27        4.39        4.00      3.13 o 
  -1   0  27      157.50      160.08     11.10 o 
   1   0  27       31.97       31.17      2.62 o 
   3   0  27      120.09       92.92      4.75 o 
  -5   1  27       51.77       59.06      3.30 o 
  -4   1  27      108.70      104.01     10.17 o 
  -3   1  27        0.19       -2.86      3.01 o 
  -2   1  27        0.72       -0.95      1.38 o 
  -1   1  27       32.75       28.38      2.53 o 
   0   1  27        1.39       -0.69      2.16 o 
   1   1  27        0.10       -1.27      1.46 o 
   2   1  27      106.67      108.88      6.46 o 
   3   1  27        4.13        4.73      1.45 o 
   4   1  27       15.02       15.02      1.96 o 
  -4   2  27        2.73        1.67      3.84 o 
  -3   2  27       24.08       24.56      2.88 o 
  -2   2  27        5.80        5.29      2.07 o 
  -1   2  27       68.34       65.12      4.53 o 
   0   2  27       63.12       57.42      4.55 o 
   1   2  27        0.04       -1.15      1.70 o 
   2   2  27       35.15       35.67      2.40 o 
  -4   0  28       15.13       14.83      4.37 o 
  -2   0  28        0.25        4.71      3.58 o 
   0   0  28      163.01      157.93     11.40 o 
   2   0  28       74.29       68.98      5.93 o 
  -3   1  28       10.76       15.39      3.18 o 
  -2   1  28        0.26        3.36      3.38 o 
  -1   1  28       12.32        8.09      3.97 o 
   0   1  28        1.34        3.66      1.96 o 
   1   1  28       10.05        5.70      1.98 o 
                                                 
